# Supplementary material for: Antibiotics may increase triazine herbicide exposure risk via disturbing gut microbiota
Source: Microbiome. 2018 Dec 13;6:224. doi: 10.1186/s40168-018-0602-5 (PMC6291969; doi:10.1186/s40168-018-0602-5)
Supplement: Supplementary file 2 — Operational taxonomic units (OTUs) and taxonomy of fecal microbiota. (XLSX 113 kb) [file 40168_2018_602_MOESM2_ESM.xlsx]

## Sheet: otu_taxa_table
OTU ID	AAT2	AAT3	AAT4	AAT1	AAT5	BAT1	BAT2	BAT3	BAT4	BAT5	ANT3	ANT5	ANT1	ANT2	ANT4	BNT1	BNT2	BNT3	BNT5	BNT4	taxonomy
OTU1	192	2096	2620	1	385	4424	9215	8808	3065	2690	1676	892	641	813	1678	831	1143	2887	3233	4064	d__Bacteria; p__Bacteroidetes; c__Bacteroidia; o__Bacteroidales; f__Prevotellaceae; g__Prevotellaceae UCG-001; s__uncultured bacterium
OTU2	13209	5504	5896	347	4626	4465	770	150	5261	9600	1143	713	2994	2260	2124	5177	9609	575	922	229	d__Bacteria; p__Bacteroidetes; c__Bacteroidia; o__Bacteroidales; f__Prevotellaceae; g__Prevotella 9; s__uncultured bacterium
OTU3	291	242	15	1	816	124	28	0	0	0	4977	6630	1724	4054	3753	333	0	198	200	174	d__Bacteria; p__Firmicutes; c__Clostridia; o__Clostridiales; f__Lachnospiraceae
OTU4	133	417	337	0	254	782	753	458	2759	1237	194	176	190	74	235	3372	272	2064	1485	2217	d__Bacteria; p__Firmicutes; c__Clostridia; o__Clostridiales; f__Ruminococcaceae; g__uncultured; s__Subdoligranulum sp. 4_3_54A2FAA
OTU5	71	1917	149	0	1157	92	861	6369	0	4	125	51	22	118	194	71	215	750	1556	418	d__Bacteria; p__Bacteroidetes; c__Bacteroidia; o__Bacteroidales; f__Bacteroidales S24-7 group; g__norank; s__uncultured bacterium
OTU6	1104	1062	2157	288	988	1091	729	210	1677	1089	632	142	931	1249	2041	1197	1550	978	1206	991	d__Bacteria; p__Firmicutes; c__Negativicutes; o__Selenomonadales; f__Acidaminococcaceae; g__Phascolarctobacterium
OTU7	186	476	66	177	187	912	1516	295	2603	377	216	244	338	273	180	789	127	778	855	1106	d__Bacteria; p__Bacteroidetes; c__Bacteroidia; o__Bacteroidales; f__Porphyromonadaceae; g__Parabacteroides; s__Parabacteroides johnsonii DSM 18315
OTU8	149	275	676	0	445	12	88	429	1	282	1266	909	1089	1249	798	6	47	627	164	0	d__Bacteria; p__Firmicutes; c__Clostridia; o__Clostridiales; f__Ruminococcaceae; g__Ruminococcaceae NK4A214 group; s__uncultured rumen bacterium
OTU9	2259	2359	344	1094	4906	121	64	120	85	167	296	2134	223	162	213	187	141	366	113	61	d__Bacteria; p__Firmicutes; c__Clostridia; o__Clostridiales; f__Lachnospiraceae; g__Blautia
OTU10	1043	0	524	0	3793	836	68	127	0	1862	1172	875	3114	2965	1743	1214	348	200	1635	266	d__Bacteria; p__Bacteroidetes; c__Bacteroidia; o__Bacteroidales; f__Prevotellaceae; g__Prevotella 1; s__Sinorhizobium sp. GL28
OTU11	2	600	1730	100	1	0	7	0	10	0	0	21	2	6	0	1304	908	1045	3992	4561	d__Bacteria; p__Verrucomicrobia; c__Verrucomicrobiae; o__Verrucomicrobiales; f__Verrucomicrobiaceae; g__Akkermansia
OTU12	765	169	189	0	135	1	282	269	309	40	1496	316	1674	87	1265	250	2470	48	289	21	d__Bacteria; p__Bacteroidetes; c__Bacteroidia; o__Bacteroidales; f__Bacteroidaceae; g__Bacteroides; s__uncultured bacterium
OTU13	54	40	252	259	82	1764	688	250	1903	744	3	160	17	47	2	540	697	337	365	268	d__Bacteria; p__Firmicutes; c__Clostridia; o__Clostridiales; f__Lachnospiraceae
OTU14	0	935	10	11124	75	598	448	67	31	749	0	0	0	2	0	70	1	109	42	0	d__Bacteria; p__Bacteroidetes; c__Bacteroidia; o__Bacteroidales; f__Bacteroidaceae; g__Bacteroides
OTU15	756	294	385	33	434	994	841	974	204	239	787	556	1027	503	670	751	1041	797	621	646	d__Bacteria; p__Bacteroidetes; c__Bacteroidia; o__Bacteroidales; f__Bacteroidaceae; g__Bacteroides
OTU16	277	667	1069	1390	222	1040	536	1035	1525	1714	11	970	234	743	8	242	1455	1956	424	1263	d__Bacteria; p__Bacteroidetes; c__Bacteroidia; o__Bacteroidales; f__Porphyromonadaceae; g__Parabacteroides; s__Parabacteroides distasonis
OTU17	277	443	112	0	120	24	423	56	40	103	1108	88	577	631	1522	885	37	868	17	2002	d__Bacteria; p__Bacteroidetes; c__Bacteroidia; o__Bacteroidales; f__Prevotellaceae; g__Prevotellaceae NK3B31 group; s__uncultured bacterium
OTU18	153	21	154	14	24	459	131	17	618	1131	16	187	66	320	12	900	151	731	643	706	d__Bacteria; p__Bacteroidetes; c__Bacteroidia; o__Bacteroidales; f__Bacteroidaceae; g__Bacteroides; s__Bacteroides caccae
OTU19	37	86	207	1189	174	28	142	56	271	179	577	834	242	1934	774	93	407	105	45	49	d__Bacteria; p__Bacteroidetes; c__Bacteroidia; o__Bacteroidales; f__Bacteroidales S24-7 group; g__norank; s__uncultured bacterium
OTU20	10	2227	153	0	47	86	230	29	0	21	350	988	1511	229	364	641	108	102	330	0	d__Bacteria; p__Firmicutes; c__Clostridia; o__Clostridiales; f__Ruminococcaceae; g__Ruminococcaceae UCG-014
OTU21	20	743	142	433	43	164	2001	405	9	99	73	265	33	29	55	342	6	673	240	8	d__Bacteria; p__Bacteroidetes; c__Bacteroidia; o__Bacteroidales; f__Bacteroidales S24-7 group; g__norank
OTU22	256	91	118	119	56	508	215	241	117	74	536	630	1327	44	372	286	464	856	765	138	d__Bacteria; p__Firmicutes; c__Clostridia; o__Clostridiales; f__Ruminococcaceae; g__Flavonifractor
OTU23	15	22	38	1626	65	637	204	462	1724	405	32	5	2	8	31	12	1000	335	174	225	d__Bacteria; p__Proteobacteria; c__Gammaproteobacteria; o__Enterobacteriales; f__Enterobacteriaceae; g__Escherichia-Shigella; s__Escherichia coli
OTU24	71	231	456	163	143	182	181	37	119	872	6	24	14	4	8	4	302	631	420	234	d__Bacteria; p__Bacteroidetes; c__Bacteroidia; o__Bacteroidales; f__Porphyromonadaceae; g__Parabacteroides; s__Parabacteroides goldsteinii
OTU25	121	390	248	55	456	158	20	18	21	8	357	213	246	362	437	145	64	499	98	25	d__Bacteria; p__Firmicutes; c__Clostridia; o__Clostridiales; f__Ruminococcaceae; g__Ruminiclostridium 5; s__uncultured organism
OTU26	102	117	338	0	42	348	198	63	582	195	42	17	33	1	26	311	210	368	1067	247	d__Bacteria; p__Firmicutes; c__Erysipelotrichia; o__Erysipelotrichales; f__Erysipelotrichaceae; g__[Clostridium] innocuum group; s__uncultured bacterium
OTU27	197	377	1219	470	41	955	233	321	148	74	27	118	64	38	17	485	676	20	16	91	d__Bacteria; p__Firmicutes; c__Erysipelotrichia; o__Erysipelotrichales; f__Erysipelotrichaceae; g__Erysipelatoclostridium; s__Erysipelatoclostridium ramosum
OTU28	211	172	435	0	388	113	313	1026	367	194	513	165	1013	107	409	940	88	2390	1285	1867	d__Bacteria; p__Bacteroidetes; c__Bacteroidia; o__Bacteroidales; f__Bacteroidales S24-7 group; g__norank; s__uncultured organism
OTU29	418	543	526	0	520	330	69	38	257	69	57	102	122	10	46	151	110	87	76	85	d__Bacteria; p__Firmicutes; c__Clostridia; o__Clostridiales; f__Ruminococcaceae; g__uncultured; s__gut metagenome
OTU30	157	65	116	0	29	212	104	205	1	239	167	70	28	33	219	48	73	417	271	445	d__Bacteria; p__Firmicutes; c__Clostridia; o__Clostridiales; f__Ruminococcaceae
OTU31	86	166	297	582	215	65	60	1054	264	592	115	41	56	59	187	153	148	281	473	1527	d__Bacteria; p__Bacteroidetes; c__Bacteroidia; o__Bacteroidales; f__Prevotellaceae; g__Prevotellaceae UCG-001; s__uncultured bacterium
OTU32	101	129	134	0	249	1165	265	162	108	12	624	513	1245	211	558	815	0	56	218	457	d__Bacteria; p__Bacteroidetes; c__Bacteroidia; o__Bacteroidales; f__Bacteroidales S24-7 group; g__norank; s__uncultured Bacteroidales bacterium
OTU33	114	124	129	0	170	42	441	156	1	5	406	186	102	29	392	15	26	78	66	366	d__Bacteria; p__Bacteroidetes; c__Bacteroidia; o__Bacteroidales; f__Bacteroidales S24-7 group; g__norank; s__uncultured bacterium
OTU34	137	123	161	0	103	313	269	162	299	240	145	98	115	38	104	323	185	274	315	173	d__Bacteria; p__Firmicutes; c__Erysipelotrichia; o__Erysipelotrichales; f__Erysipelotrichaceae; g__Holdemania; s__uncultured bacterium
OTU35	2	0	0	0	0	0	0	0	0	0	0	0	0	771	0	0	0	0	0	0	d__Bacteria; p__Firmicutes; c__Clostridia; o__Clostridiales; f__Ruminococcaceae; g__Ruminiclostridium 6; s__[Eubacterium] siraeum DSM 15702
OTU36	66	83	349	236	49	200	177	101	389	100	112	53	192	137	103	114	102	105	175	111	d__Bacteria; p__Bacteroidetes; c__Bacteroidia; o__Bacteroidales; f__Bacteroidaceae; g__Bacteroides; s__Bacteroides thetaiotaomicron
OTU37	25	101	3	0	182	0	58	12	5	40	561	287	328	367	344	373	9	236	258	32	d__Bacteria; p__Firmicutes; c__Erysipelotrichia; o__Erysipelotrichales; f__Erysipelotrichaceae; g__Candidatus Stoquefichus; s__uncultured bacterium
OTU38	49	67	33	256	46	64	85	48	218	100	42	106	184	92	52	50	186	105	123	58	d__Bacteria; p__Bacteroidetes; c__Bacteroidia; o__Bacteroidales; f__Bacteroidaceae; g__Bacteroides; s__Bacteroides nordii
OTU39	135	78	141	0	247	314	67	78	4	17	75	117	131	48	42	53	109	196	58	9	d__Bacteria; p__Firmicutes; c__Clostridia; o__Clostridiales; f__Lachnospiraceae; g__Sellimonas; s__uncultured bacterium
OTU40	19	4	387	1	18	0	31	1	13	0	84	66	22	62	69	39	33	0	27	0	d__Bacteria; p__Firmicutes; c__Clostridia; o__Clostridiales; f__Lachnospiraceae
OTU41	216	73	113	744	50	348	102	6	459	313	15	52	257	35	17	106	189	202	3	103	d__Bacteria; p__Proteobacteria; c__Betaproteobacteria; o__Burkholderiales; f__Alcaligenaceae; g__Parasutterella; s__uncultured organism
OTU42	71	42	185	11	280	123	2	98	79	71	41	25	29	103	63	3	33	1	50	112	d__Bacteria; p__Firmicutes; c__Bacilli; o__Lactobacillales; f__Lactobacillaceae; g__Lactobacillus; s__Lactobacillus murinus
OTU43	217	3	15	0	8	103	0	0	7	443	19	30	111	22	26	13	903	0	2	0	d__Bacteria; p__Bacteroidetes; c__Bacteroidia; o__Bacteroidales; f__Prevotellaceae; g__Alloprevotella; s__uncultured Bacteroidales bacterium
OTU44	2	32	0	0	16	423	44	9	23	4	0	0	2	0	0	18	0	10	114	198	d__Bacteria; p__Cyanobacteria; c__Melainabacteria; o__Gastranaerophilales; f__norank; g__norank; s__uncultured bacterium
OTU45	25	46	120	127	14	71	14	123	3	42	70	29	20	9	60	132	44	144	106	95	d__Bacteria; p__Firmicutes; c__Clostridia; o__Clostridiales; f__Lachnospiraceae; g__[Eubacterium] fissicatena group; s__unidentified
OTU46	157	61	261	0	263	386	121	37	0	32	206	273	113	30	102	455	30	3	2	21	d__Bacteria; p__Firmicutes; c__Erysipelotrichia; o__Erysipelotrichales; f__Erysipelotrichaceae; g__Faecalitalea; s__uncultured organism
OTU47	49	28	1	190	15	87	104	133	104	72	73	37	20	41	87	49	20	143	130	101	d__Bacteria; p__Bacteroidetes; c__Bacteroidia; o__Bacteroidales; f__Rikenellaceae; g__Alistipes; s__Alistipes shahii
OTU48	82	104	204	0	1	11	1	0	5	2	8	8	35	0	13	17	0	2	0	3	d__Bacteria; p__Firmicutes; c__Bacilli; o__Lactobacillales; f__Lactobacillaceae; g__Lactobacillus; s__Lactobacillus johnsonii
OTU49	0	0	0	0	0	0	0	0	0	0	0	0	0	0	0	0	0	0	0	0	d__Bacteria; p__Firmicutes; c__Clostridia; o__Clostridiales; f__Ruminococcaceae; g__Ruminococcus 2; s__uncultured bacterium
OTU50	13	88	30	0	7	55	26	37	10	83	1	8	8	0	3	126	27	197	94	155	d__Bacteria; p__Firmicutes; c__Clostridia; o__Clostridiales; f__Ruminococcaceae; g__[Eubacterium] coprostanoligenes group; s__uncultured organism
OTU51	71	95	63	14	7	523	305	178	304	132	14	15	53	9	16	39	72	272	26	139	d__Bacteria; p__Proteobacteria; c__Betaproteobacteria; o__Burkholderiales; f__Alcaligenaceae; g__Sutterella
OTU52	0	0	0	0	1	0	0	0	0	0	9	0	0	0	2	0	0	0	0	0	d__Bacteria; p__Firmicutes; c__Clostridia; o__Clostridiales; f__Lachnospiraceae; g__Lachnospiraceae NK4A136 group
OTU53	1	17	78	1	19	4	150	131	6	24	0	6	44	276	4	379	0	102	12	20	d__Bacteria; p__Cyanobacteria; c__Melainabacteria; o__Gastranaerophilales; f__norank; g__norank; s__uncultured bacterium
OTU54	15	4	200	1579	23	142	331	214	162	35	59	8	60	23	81	53	71	61	30	8	d__Bacteria; p__Bacteroidetes; c__Bacteroidia; o__Bacteroidales; f__Bacteroidales S24-7 group; g__norank; s__uncultured bacterium
OTU55	0	0	0	0	0	0	0	0	0	0	0	1	305	157	0	0	0	0	0	0	d__Bacteria; p__Firmicutes; c__Clostridia; o__Clostridiales; f__Ruminococcaceae; g__Ruminococcaceae UCG-014; s__[Clostridium] papyrosolvens
OTU56	299	268	224	0	52	0	0	0	7	0	86	134	15	80	56	1	0	0	0	0	d__Bacteria; p__Firmicutes; c__Clostridia; o__Clostridiales; f__Lachnospiraceae; g__Coprococcus 1; s__Clostridium sp. ID5
OTU57	304	240	314	22	89	21	22	3	7	15	37	79	19	5	59	57	1	8	10	7	d__Bacteria; p__Firmicutes; c__Bacilli; o__Lactobacillales; f__Lactobacillaceae; g__Lactobacillus; s__Lactobacillus reuteri
OTU58	0	0	0	1	9	0	13	92	20	0	6	43	26	145	7	0	0	13	0	39	d__Bacteria; p__Elusimicrobia; c__Elusimicrobia; o__Elusimicrobiales; f__Elusimicrobiaceae; g__Elusimicrobium; s__uncultured bacterium
OTU59	13	39	129	0	0	62	41	3	3	62	0	0	2	6	0	38	0	0	147	0	d__Bacteria; p__Bacteroidetes; c__Bacteroidia; o__Bacteroidales; f__Rikenellaceae; g__Rikenellaceae RC9 gut group; s__unidentified
OTU60	479	0	0	0	0	0	0	0	0	0	930	188	235	239	1115	0	0	0	0	0	d__Bacteria; p__Firmicutes; c__Clostridia; o__Clostridiales; f__Lachnospiraceae; g__Roseburia
OTU61	29	28	25	0	186	0	0	0	0	0	0	0	0	0	1	0	0	0	0	0	d__Bacteria; p__Firmicutes; c__Clostridia; o__Clostridiales; f__Ruminococcaceae; g__Ruminiclostridium 5; s__uncultured bacterium
OTU62	74	1	7	1	10	225	66	35	64	26	105	1	111	98	70	20	0	1	62	46	d__Bacteria; p__Cyanobacteria; c__Melainabacteria; o__Gastranaerophilales; f__norank; g__norank; s__uncultured bacterium
OTU63	1	0	23	1	0	4	7	14	0	7	1	7	0	16	0	0	0	0	4	0	d__Bacteria; p__Bacteroidetes; c__Bacteroidia; o__Bacteroidales; f__Bacteroidales S24-7 group; g__norank; s__uncultured bacterium
OTU64	4	115	66	65	11	82	11	72	38	22	22	8	24	2	30	34	41	10	18	68	d__Bacteria; p__Proteobacteria; c__Deltaproteobacteria; o__Desulfovibrionales; f__Desulfovibrionaceae; g__Bilophila; s__Bilophila wadsworthia
OTU65	70	87	35	160	27	61	524	23	97	11	3	38	6	3	9	179	43	78	25	220	d__Bacteria; p__Bacteroidetes; c__Bacteroidia; o__Bacteroidales; f__Bacteroidaceae; g__Bacteroides
OTU66	1	2	62	83	3	14	14	236	21	24	125	38	77	259	225	123	4	10	3	32	d__Bacteria; p__Bacteroidetes; c__Bacteroidia; o__Bacteroidales; f__Bacteroidales S24-7 group; g__norank; s__uncultured bacterium
OTU67	0	0	0	0	0	0	0	0	0	0	0	199	0	57	0	0	0	0	0	0	d__Bacteria; p__Firmicutes; c__Clostridia; o__Clostridiales; f__Ruminococcaceae; g__Ruminiclostridium 6; s__uncultured bacterium
OTU68	25	118	88	310	25	43	36	36	22	49	34	23	58	22	16	141	97	129	62	32	d__Bacteria; p__Firmicutes; c__Clostridia; o__Clostridiales; f__Lachnospiraceae
OTU69	39	19	67	0	0	77	66	99	30	111	2	6	1	1	1	105	36	73	53	98	d__Bacteria; p__Bacteroidetes; c__Bacteroidia; o__Bacteroidales; f__Porphyromonadaceae; g__Butyricimonas; s__Butyricimonas virosa
OTU70	36	22	59	226	46	20	39	10	7	1	59	99	111	36	42	28	90	85	46	12	d__Bacteria; p__Bacteroidetes; c__Bacteroidia; o__Bacteroidales; f__Bacteroidales S24-7 group; g__norank; s__uncultured bacterium
OTU71	100	33	25	2	9	24	101	2	0	19	81	24	81	12	55	60	53	5	61	37	d__Bacteria; p__Bacteroidetes; c__Bacteroidia; o__Bacteroidales; f__Rikenellaceae; g__Alistipes
OTU72	24	280	268	858	97	9	119	114	0	0	31	16	1	16	44	16	0	34	1	2	d__Bacteria; p__Bacteroidetes; c__Bacteroidia; o__Bacteroidales; f__Bacteroidales S24-7 group; g__norank; s__uncultured bacterium
OTU73	39	18	101	3	477	10	5	17	2	14	15	232	74	191	17	50	0	13	17	0	d__Bacteria; p__Firmicutes; c__Clostridia; o__Clostridiales; f__Lachnospiraceae
OTU74	0	11	248	161	15	1	1	19	13	23	5	17	2	20	3	71	28	0	90	2	d__Bacteria; p__Bacteroidetes; c__Bacteroidia; o__Bacteroidales; f__Bacteroidales S24-7 group; g__norank; s__uncultured organism
OTU75	15	19	5	0	212	0	1	0	0	0	9	13	0	6	4	0	0	0	0	0	d__Bacteria; p__Firmicutes; c__Clostridia; o__Clostridiales; f__Ruminococcaceae; g__[Eubacterium] coprostanoligenes group
OTU76	1	51	106	0	5	134	10	27	142	9	9	2	3	2	9	27	24	17	12	19	d__Bacteria; p__Firmicutes; c__Clostridia; o__Clostridiales; f__Lachnospiraceae; g__Anaerostipes; s__Anaerostipes caccae DSM 14662
OTU77	1	7	37	137	16	10	56	65	79	5	5	0	0	1	5	5	0	39	14	32	d__Bacteria; p__Proteobacteria; c__Alphaproteobacteria; o__Rhodospirillales; f__Rhodospirillaceae; g__uncultured; s__gut metagenome
OTU78	32	54	46	0	41	64	49	24	54	34	70	73	151	44	48	71	28	70	27	31	d__Bacteria; p__Bacteroidetes; c__Bacteroidia; o__Bacteroidales; f__Bacteroidales S24-7 group; g__norank; s__uncultured bacterium
OTU79	0	0	0	0	0	0	0	0	0	0	38	857	0	0	16	0	0	0	0	0	d__Bacteria; p__Firmicutes; c__Clostridia; o__Clostridiales; f__Lachnospiraceae; g__uncultured; s__uncultured organism
OTU80	6	85	3	0	59	103	130	3	0	0	1	20	19	0	0	34	18	1	3	1	d__Bacteria; p__Bacteroidetes; c__Bacteroidia; o__Bacteroidales; f__Prevotellaceae; g__Prevotellaceae UCG-001; s__uncultured Bacteroidales bacterium
OTU81	0	0	0	0	40	1	0	0	0	0	93	641	0	110	84	0	0	0	0	0	d__Bacteria; p__Firmicutes; c__Clostridia; o__Clostridiales; f__Lachnospiraceae; g__[Eubacterium] xylanophilum group; s__uncultured bacterium
OTU82	13	0	0	0	0	0	0	0	0	0	471	1	0	0	258	0	0	0	0	0	d__Bacteria; p__Actinobacteria; c__Coriobacteriia; o__Coriobacteriales; f__Coriobacteriaceae; g__Enterorhabdus; s__uncultured bacterium
OTU83	11	40	7	0	22	0	11	0	0	0	60	72	5	123	48	0	16	0	0	0	d__Bacteria; p__Bacteroidetes; c__Bacteroidia; o__Bacteroidales; f__Bacteroidales S24-7 group; g__norank; s__uncultured bacterium
OTU84	0	0	0	0	153	0	0	0	0	0	15	0	10	60	25	0	0	0	0	0	d__Bacteria; p__Firmicutes; c__Clostridia; o__Clostridiales; f__Ruminococcaceae; g__Ruminococcaceae UCG-005; s__uncultured bacterium
OTU85	0	0	0	0	1	0	0	0	0	0	26	91	25	103	14	0	0	0	0	0	d__Bacteria; p__Firmicutes; c__Clostridia; o__Clostridiales; f__Lachnospiraceae; g__Roseburia
OTU86	18	20	18	54	36	52	5	3	5	0	104	24	40	45	55	13	23	41	29	12	d__Bacteria; p__Proteobacteria; c__Gammaproteobacteria; o__Oceanospirillales; f__Halomonadaceae; g__Halomonas; s__Halomonas stevensii S18214
OTU87	25	12	20	42	27	57	39	22	19	9	82	26	17	46	78	20	24	24	24	16	d__Bacteria; p__Proteobacteria; c__Gammaproteobacteria; o__Xanthomonadales; f__Xanthomonadaceae; g__Rhodanobacter
OTU88	54	0	0	0	60	0	2	1	0	0	159	125	31	139	137	0	2	0	1	0	d__Bacteria; p__Bacteroidetes; c__Bacteroidia; o__Bacteroidales; f__Bacteroidales S24-7 group; g__norank; s__uncultured bacterium
OTU89	31	3	9	0	32	1	1	0	0	28	43	65	15	86	44	16	102	0	1	0	d__Bacteria; p__Bacteroidetes; c__Bacteroidia; o__Bacteroidales; f__Bacteroidales S24-7 group; g__norank
OTU90	0	67	0	0	115	0	0	0	0	0	0	0	0	0	0	0	0	0	0	0	d__Bacteria; p__Firmicutes; c__Clostridia; o__Clostridiales; f__Ruminococcaceae; g__Anaerotruncus; s__uncultured organism
OTU91	14	0	21	0	10	28	6	24	8	5	57	8	8	22	35	43	2	27	25	20	d__Bacteria; p__Firmicutes; c__Clostridia; o__Clostridiales; f__Christensenellaceae; g__Christensenellaceae R-7 group
OTU92	0	0	0	0	0	0	0	0	0	0	91	101	124	255	105	0	0	0	0	0	d__Bacteria; p__Bacteroidetes; c__Bacteroidia; o__Bacteroidales; f__Bacteroidales S24-7 group; g__norank; s__uncultured bacterium
OTU93	31	1	62	0	42	0	0	0	0	0	1	1	0	28	0	0	0	0	0	0	d__Bacteria; p__Firmicutes; c__Clostridia; o__Clostridiales; f__Ruminococcaceae; g__Ruminococcaceae UCG-009; s__uncultured bacterium
OTU94	21	28	26	0	54	7	5	4	14	10	15	14	10	2	14	15	5	11	13	8	d__Bacteria; p__Firmicutes; c__Clostridia; o__Clostridiales; f__Lachnospiraceae
OTU95	77	0	6	0	136	0	0	0	0	0	43	10	3	0	29	0	0	0	0	0	d__Bacteria; p__Firmicutes; c__Clostridia; o__Clostridiales; f__Ruminococcaceae; g__Anaerotruncus; s__uncultured organism
OTU96	0	0	0	0	0	0	0	0	0	0	11	0	1	0	20	0	0	0	0	0	d__Bacteria; p__Firmicutes; c__Clostridia; o__Clostridiales; f__Ruminococcaceae
OTU97	25	18	14	0	45	0	4	0	0	0	47	41	16	13	41	81	21	40	16	0	d__Bacteria; p__Firmicutes; c__Clostridia; o__Clostridiales; f__Christensenellaceae; g__Catabacter; s__Christensenella sp. Marseille-P2438
OTU98	1	0	11	0	3	0	7	2	7	2	0	20	7	45	0	10	149	33	0	0	d__Bacteria; p__Firmicutes; c__Erysipelotrichia; o__Erysipelotrichales; f__Erysipelotrichaceae; g__Turicibacter; s__uncultured bacterium
OTU99	7	1	12	2	27	29	9	6	30	11	0	12	11	20	0	17	94	6	7	10	d__Bacteria; p__Firmicutes; c__Clostridia; o__Clostridiales; f__Peptostreptococcaceae; g__Romboutsia; s__uncultured bacterium
OTU100	0	0	6	0	3	11	2	0	0	0	122	3	3	5	73	4	0	23	13	41	d__Bacteria; p__Bacteroidetes; c__Bacteroidia; o__Bacteroidales; f__Porphyromonadaceae; g__Barnesiella; s__uncultured organism
OTU101	76	0	0	0	80	0	0	0	0	0	0	105	111	0	0	0	0	0	0	0	d__Bacteria; p__Firmicutes; c__Clostridia; o__Clostridiales; f__Ruminococcaceae; g__Ruminococcaceae UCG-004; s__uncultured bacterium
OTU102	23	173	17	310	35	57	102	40	26	12	27	7	12	6	21	12	39	45	26	15	d__Bacteria; p__Proteobacteria; c__Betaproteobacteria; o__Burkholderiales; f__Alcaligenaceae; g__Parasutterella; s__Sutterellaceae bacterium YL45
OTU103	14	0	0	0	0	0	0	0	0	0	0	0	0	180	0	0	0	0	0	0	d__Bacteria; p__Firmicutes; c__Clostridia; o__Clostridiales; f__Ruminococcaceae; g__Ruminiclostridium 5; s__uncultured bacterium
OTU104	58	19	114	61	4	21	168	21	125	38	0	0	1	1	0	66	4	2	43	23	d__Bacteria; p__Bacteroidetes; c__Bacteroidia; o__Bacteroidales; f__Rikenellaceae; g__Alistipes; s__uncultured bacterium
OTU105	1	2	2	0	0	36	17	7	55	5	0	1	1	0	0	6	29	5	1	11	d__Bacteria; p__Firmicutes; c__Clostridia; o__Clostridiales; f__Peptostreptococcaceae; g__Peptoclostridium; s__Peptoclostridium difficile
OTU106	1	16	1	1	1	5	1	63	4	0	2	2	0	0	1	0	9	0	1	59	d__Bacteria; p__Cyanobacteria; c__Melainabacteria; o__Gastranaerophilales; f__norank; g__norank; s__uncultured bacterium
OTU107	0	0	0	0	0	0	0	0	0	0	0	7	0	3	1	0	0	0	0	0	d__Bacteria; p__Firmicutes; c__Clostridia; o__Clostridiales; f__Ruminococcaceae; g__Ruminococcaceae UCG-014
OTU108	1	5	7	1	5	67	192	2	7	11	2	63	64	4	5	35	0	37	20	25	d__Bacteria; p__Bacteroidetes; c__Bacteroidia; o__Bacteroidales; f__Bacteroidales S24-7 group; g__norank; s__uncultured bacterium
OTU109	6	12	13	5	14	10	48	4	35	5	0	0	0	0	0	3	5	4	4	22	d__Bacteria; p__Cyanobacteria; c__Melainabacteria; o__Gastranaerophilales; f__norank; g__norank
OTU110	0	0	0	0	0	0	0	0	0	0	223	28	91	0	184	0	0	0	0	0	d__Bacteria; p__Firmicutes; c__Clostridia; o__Clostridiales; f__Lachnospiraceae
OTU111	9	5	11	0	0	17	23	38	4	31	1	1	0	0	0	20	10	14	10	25	d__Bacteria; p__Bacteroidetes; c__Bacteroidia; o__Bacteroidales; f__Porphyromonadaceae; g__Butyricimonas; s__uncultured bacterium
OTU112	6	6	3	17	8	23	13	11	12	7	55	17	9	27	17	2	15	19	6	5	d__Bacteria; p__Proteobacteria; c__Alphaproteobacteria; o__Rhizobiales; f__Bradyrhizobiaceae; g__Bradyrhizobium
OTU113	8	6	0	0	3	0	0	0	0	0	2	12	4	14	3	1	0	0	0	0	d__Bacteria; p__Firmicutes; c__Clostridia; o__Clostridiales; f__Ruminococcaceae
OTU114	0	0	0	0	50	0	0	0	0	0	2	37	231	76	3	0	0	0	0	0	d__Bacteria; p__Firmicutes; c__Clostridia; o__Clostridiales; f__Lachnospiraceae; g__Eisenbergiella; s__uncultured organism
OTU115	30	95	16	0	14	0	6	6	0	0	261	121	11	94	140	10	4	3	7	0	d__Bacteria; p__Firmicutes; c__Clostridia; o__Clostridiales; f__Ruminococcaceae; g__Ruminiclostridium 9; s__uncultured bacterium
OTU116	0	0	0	0	85	0	0	861	35	0	0	0	0	0	0	0	15	0	0	0	d__Bacteria; p__Bacteroidetes; c__Bacteroidia; o__Bacteroidales; f__Prevotellaceae; g__Alloprevotella; s__uncultured bacterium
OTU117	0	0	0	0	0	0	0	0	0	0	171	0	0	0	174	0	0	0	0	0	d__Bacteria; p__Firmicutes; c__Clostridia; o__Clostridiales; f__Ruminococcaceae; g__Anaerotruncus; s__uncultured bacterium
OTU118	11	16	26	24	0	41	1	0	1	32	56	28	33	4	38	12	3	8	8	4	d__Bacteria; p__Bacteroidetes; c__Bacteroidia; o__Bacteroidales; f__Rikenellaceae; g__Alistipes; s__uncultured bacterium
OTU119	33	16	31	99	11	10	42	29	0	50	19	78	3	48	18	0	39	36	21	24	d__Bacteria; p__Proteobacteria; c__Deltaproteobacteria; o__Desulfovibrionales; f__Desulfovibrionaceae; g__Desulfovibrio; s__uncultured Desulfovibrionaceae bacterium
OTU120	21	9	0	0	11	0	12	0	0	0	32	15	22	2	37	19	0	30	0	0	d__Bacteria; p__Firmicutes; c__Clostridia; o__Clostridiales; f__Ruminococcaceae; g__Anaerotruncus; s__Anaerotruncus colihominis
OTU121	2	26	10	3	0	0	45	8	16	1	46	19	24	2	32	7	0	4	0	20	d__Bacteria; p__Bacteroidetes; c__Bacteroidia; o__Bacteroidales; f__Bacteroidaceae; g__Bacteroides
OTU122	118	34	0	59	11	0	262	0	0	3	0	10	0	1	0	3	2	0	0	0	d__Bacteria; p__Bacteroidetes; c__Bacteroidia; o__Bacteroidales; f__Bacteroidaceae; g__Bacteroides; s__Bacteroides fragilis
OTU123	7	3	24	0	5	8	0	1	87	7	0	23	2	0	0	8	0	0	0	17	d__Bacteria; p__Firmicutes; c__Clostridia; o__Clostridiales; f__Family XIII; g__[Eubacterium] nodatum group; s__unidentified
OTU124	8	6	122	0	40	0	3	27	1	9	21	18	6	40	14	43	0	2	5	0	d__Bacteria; p__Firmicutes; c__Clostridia; o__Clostridiales; f__Ruminococcaceae; g__Ruminiclostridium 9; s__uncultured bacterium
OTU125	4	14	36	0	7	3	24	2	0	0	48	34	125	13	39	29	1	33	2	6	d__Bacteria; p__Bacteroidetes; c__Bacteroidia; o__Bacteroidales; f__Bacteroidales S24-7 group; g__norank; s__uncultured Bacteroidales bacterium
OTU126	2	0	0	0	3	1	0	0	0	0	0	1	2	15	0	0	0	0	0	0	d__Bacteria; p__Firmicutes; c__Clostridia; o__Clostridiales; f__Ruminococcaceae; g__Ruminiclostridium 5; s__uncultured bacterium
OTU127	0	0	0	0	0	0	0	0	0	0	0	256	0	0	0	0	0	0	0	0	d__Bacteria; p__Firmicutes; c__Clostridia; o__Clostridiales; f__Ruminococcaceae; g__Ruminococcus 1
OTU128	0	38	4	53	0	9	30	4	47	1	0	2	0	0	0	2	29	44	0	15	d__Bacteria; p__Firmicutes; c__Erysipelotrichia; o__Erysipelotrichales; f__Erysipelotrichaceae; g__Faecalibaculum; s__uncultured bacterium
OTU129	0	0	0	0	0	0	0	0	0	0	147	0	0	0	142	0	0	0	0	0	d__Bacteria; p__Firmicutes; c__Clostridia; o__Clostridiales; f__Lachnospiraceae; g__Lachnospiraceae UCG-001
OTU130	0	0	0	0	0	0	0	0	0	0	3	87	0	49	10	0	0	0	0	0	d__Bacteria; p__Firmicutes; c__Clostridia; o__Clostridiales; f__Lachnospiraceae
OTU131	4	1	0	0	62	3	6	19	0	9	178	30	47	199	153	34	1	5	6	11	d__Bacteria; p__Firmicutes; c__Clostridia; o__Clostridiales; f__Lachnospiraceae; g__Roseburia; s__uncultured bacterium
OTU132	4	11	7	171	2	3	58	62	13	42	21	18	5	30	30	19	19	16	20	21	d__Bacteria; p__Bacteroidetes; c__Bacteroidia; o__Bacteroidales; f__Bacteroidales S24-7 group; g__norank; s__uncultured bacterium
OTU133	1	0	0	0	5	0	0	0	0	0	58	21	10	9	53	0	0	0	0	0	d__Bacteria; p__Firmicutes; c__Clostridia; o__Clostridiales; f__Ruminococcaceae; g__[Eubacterium] coprostanoligenes group; s__gut metagenome
OTU134	0	0	0	0	1	0	0	0	0	0	176	0	0	0	137	0	0	0	0	0	d__Bacteria; p__Firmicutes; c__Clostridia; o__Clostridiales; f__Lachnospiraceae
OTU135	10	14	9	15	16	46	22	12	15	3	41	32	21	35	39	6	17	20	8	7	d__Bacteria; p__Proteobacteria; c__Betaproteobacteria; o__Burkholderiales; f__Burkholderiaceae; g__Burkholderia-Paraburkholderia; s__Paraburkholderia soli
OTU136	0	0	0	0	0	0	0	0	0	0	55	137	0	39	75	0	0	0	0	0	d__Bacteria; p__Firmicutes; c__Clostridia; o__Clostridiales; f__Ruminococcaceae; g__Ruminococcus 1; s__unidentified
OTU137	3	12	10	0	8	6	13	2	22	3	17	9	5	6	11	4	8	11	18	18	d__Bacteria; p__Firmicutes; c__Clostridia; o__Clostridiales; f__Lachnospiraceae; g__Lachnospiraceae UCG-008
OTU138	14	60	16	0	29	0	0	0	0	0	68	0	0	17	113	0	0	0	0	0	d__Bacteria; p__Firmicutes; c__Clostridia; o__Clostridiales; f__Ruminococcaceae; g__Candidatus Soleaferrea; s__Ruminococcaceae bacterium GD6
OTU139	26	0	12	0	34	0	6	0	0	0	9	10	7	1	7	19	0	4	0	0	d__Bacteria; p__Firmicutes; c__Clostridia; o__Clostridiales; f__Christensenellaceae; g__Christensenellaceae R-7 group; s__uncultured organism
OTU140	0	0	57	13	24	0	0	0	0	0	0	12	0	99	0	0	0	0	0	0	d__Bacteria; p__Actinobacteria; c__Coriobacteriia; o__Coriobacteriales; f__Coriobacteriaceae; g__Eggerthella; s__uncultured bacterium
OTU141	29	205	91	284	99	154	1158	62	237	82	154	305	365	48	148	69	345	1299	1394	337	d__Bacteria; p__Bacteroidetes; c__Bacteroidia; o__Bacteroidales; f__Bacteroidaceae; g__Bacteroides; s__Bacteroides uniformis
OTU142	0	0	0	26	0	7	1	0	93	10	0	0	9	0	0	0	0	0	0	0	d__Bacteria; p__Proteobacteria; c__Alphaproteobacteria; o__Rhodospirillales; f__Rhodospirillaceae; g__uncultured
OTU143	10	14	6	0	10	3	3	9	1	0	5	2	3	1	0	10	3	10	13	6	d__Bacteria; p__Firmicutes; c__Clostridia; o__Clostridiales; f__Ruminococcaceae; g__Acetanaerobacterium; s__uncultured rumen bacterium
OTU144	0	0	0	0	0	0	0	10	0	0	0	0	0	0	0	0	0	0	0	0	d__Bacteria; p__Firmicutes; c__Clostridia; o__Clostridiales; f__Ruminococcaceae; g__Ruminococcaceae UCG-014
OTU145	0	0	0	0	10	0	0	0	0	0	0	0	0	0	0	0	0	0	0	0	d__Bacteria; p__Firmicutes; c__Clostridia; o__Clostridiales; f__Christensenellaceae; g__Christensenellaceae R-7 group; s__uncultured rumen bacterium
OTU146	0	2	0	0	0	0	0	0	0	0	9	21	0	0	4	0	0	0	0	0	d__Bacteria; p__Firmicutes; c__Clostridia; o__Clostridiales; f__Lachnospiraceae; g__Lachnospiraceae NK4A136 group; s__uncultured bacterium
OTU147	0	9	1	0	0	0	2	119	55	0	17	0	1	1	8	41	0	1	0	7	d__Bacteria; p__Firmicutes; c__Erysipelotrichia; o__Erysipelotrichales; f__Erysipelotrichaceae; g__Erysipelatoclostridium; s__uncultured bacterium
OTU148	0	0	0	0	11	0	0	0	0	0	0	119	0	1	0	0	0	0	0	0	d__Bacteria; p__Firmicutes; c__Clostridia; o__Clostridiales; f__Ruminococcaceae; g__Ruminococcaceae UCG-013; s__uncultured bacterium
OTU149	12	12	16	35	5	8	13	10	0	12	6	3	11	2	12	5	2	5	6	12	d__Bacteria; p__Proteobacteria; c__Betaproteobacteria; o__Burkholderiales; f__Oxalobacteraceae; g__Oxalobacter
OTU150	2	4	7	0	6	0	1	12	0	0	36	3	5	7	34	0	0	1	0	0	d__Bacteria; p__Firmicutes; c__Clostridia; o__Clostridiales; f__Lachnospiraceae; g__uncultured
OTU151	9	0	37	0	6	0	17	0	0	0	11	5	0	0	10	0	0	0	0	0	d__Bacteria; p__Firmicutes; c__Clostridia; o__Thermoanaerobacterales; f__Thermoanaerobacteraceae; g__Gelria; s__uncultured bacterium
OTU152	2	10	3	34	4	2	2	7	1	0	7	1	2	4	7	1	0	9	2	1	d__Bacteria; p__Firmicutes; c__Clostridia; o__Clostridiales; f__Clostridiales vadinBB60 group; g__norank; s__unidentified
OTU153	0	0	0	0	0	0	0	0	0	0	20	1	115	197	23	0	0	0	0	0	d__Bacteria; p__Firmicutes; c__Clostridia; o__Clostridiales; f__Ruminococcaceae; g__Ruminococcaceae UCG-014; s__uncultured bacterium
OTU154	0	0	0	0	1	0	0	0	0	0	85	0	183	0	66	0	0	0	0	0	d__Bacteria; p__Firmicutes; c__Erysipelotrichia; o__Erysipelotrichales; f__Erysipelotrichaceae; g__Erysipelotrichaceae UCG-003; s__uncultured bacterium
OTU155	0	0	0	0	0	0	0	0	0	0	121	2	0	0	97	0	0	0	0	0	d__Bacteria; p__Firmicutes; c__Clostridia; o__Clostridiales; f__Lachnospiraceae
OTU156	2	0	65	0	16	0	0	0	0	0	4	1	0	22	4	0	0	0	0	0	d__Bacteria; p__Firmicutes; c__Clostridia; o__Clostridiales; f__Lachnospiraceae
OTU157	18	0	17	0	21	0	0	0	0	0	0	17	11	3	0	4	0	0	0	0	d__Bacteria; p__Firmicutes; c__Clostridia; o__Clostridiales; f__Ruminococcaceae; g__Anaerotruncus; s__Clostridium sp. YIT 12070
OTU158	0	0	0	0	0	0	0	0	0	0	0	0	0	21	0	0	0	0	0	0	d__Bacteria; p__Firmicutes; c__Clostridia; o__Clostridiales; f__Christensenellaceae; g__Christensenellaceae R-7 group; s__bacterium YE57
OTU159	6	0	0	0	19	0	0	0	0	0	1	26	10	9	1	0	0	0	0	0	d__Bacteria; p__Firmicutes; c__Clostridia; o__Clostridiales; f__Christensenellaceae; g__Christensenellaceae R-7 group; s__uncultured Bacillales bacterium
OTU160	20	0	0	0	0	0	0	0	0	0	1	0	6	17	0	11	0	1	0	0	d__Bacteria; p__Bacteroidetes; c__Bacteroidia; o__Bacteroidales; f__Bacteroidales S24-7 group; g__norank
OTU161	0	0	0	0	0	0	0	0	0	0	0	0	0	0	0	0	0	0	0	0	d__Bacteria; p__Bacteroidetes; c__Bacteroidia; o__Bacteroidales; f__Porphyromonadaceae; g__Odoribacter; s__uncultured bacterium
OTU162	0	0	0	0	5	0	0	0	0	0	0	9	0	19	0	0	0	0	0	0	d__Bacteria; p__Firmicutes; c__Clostridia; o__Clostridiales; f__Ruminococcaceae; g__Anaerotruncus; s__uncultured bacterium
OTU163	11	0	0	0	29	0	0	0	0	0	0	2	0	0	0	0	0	0	0	0	d__Bacteria; p__Firmicutes; c__Clostridia; o__Clostridiales; f__Ruminococcaceae; g__Anaerofilum; s__uncultured bacterium
OTU164	143	34	210	0	54	11	10	81	4	1	69	191	187	407	73	250	54	292	299	307	d__Bacteria; p__Firmicutes; c__Clostridia; o__Clostridiales; f__Lachnospiraceae; g__Coprococcus 1; s__uncultured bacterium
OTU165	0	0	0	0	0	0	0	0	0	0	0	17	0	0	0	0	0	0	0	0	d__Bacteria; p__Firmicutes; c__Clostridia; o__Clostridiales; f__Lachnospiraceae; g__Coprococcus 2; s__uncultured bacterium
OTU166	0	1	0	0	6	8	7	1	5	0	24	8	7	9	19	0	1	2	0	0	d__Bacteria; p__Proteobacteria; c__Alphaproteobacteria; o__Rhodospirillales; f__Rhodospirillaceae; g__Azospirillum
OTU167	2	4	1	3	3	3	5	2	3	1	11	6	3	7	11	1	2	9	0	1	d__Bacteria; p__Proteobacteria; c__Alphaproteobacteria; o__Rhizobiales; f__Hyphomicrobiaceae; g__Hyphomicrobium
OTU168	0	3	1	0	4	0	0	0	0	0	8	9	4	18	7	10	0	3	0	1	d__Bacteria; p__Firmicutes; c__Clostridia; o__Clostridiales; f__Family XIII; g__Family XIII AD3011 group
OTU169	16	0	0	0	26	0	0	0	0	0	0	27	0	10	0	0	0	0	0	0	d__Bacteria; p__Firmicutes; c__Clostridia; o__Clostridiales; f__Ruminococcaceae; g__Papillibacter; s__uncultured bacterium
OTU170	20	0	9	2	10	0	11	0	0	0	0	12	5	9	1	17	3	4	0	0	d__Bacteria; p__Bacteroidetes; c__Bacteroidia; o__Bacteroidales; f__Rikenellaceae; g__Alistipes; s__Alistipes sp. N15.MGS-157
OTU171	0	0	0	0	0	7	0	33	0	3	1	0	0	1	0	0	0	0	0	0	d__Bacteria; p__Proteobacteria; c__Alphaproteobacteria; o__Rhodospirillales; f__Rhodospirillaceae; g__uncultured; s__gut metagenome
OTU172	0	0	0	0	0	0	0	0	0	0	0	0	0	0	0	0	0	0	0	0	d__Bacteria; p__Firmicutes; c__Clostridia; o__Clostridiales; f__Lachnospiraceae; g__Lachnospiraceae NK4A136 group; s__Lachnospiraceae bacterium COE1
OTU173	8	7	3	0	1	2	0	3	3	6	0	0	2	0	0	4	5	6	6	6	d__Bacteria; p__Firmicutes; c__Clostridia; o__Clostridiales; f__Ruminococcaceae; g__Candidatus Soleaferrea; s__uncultured bacterium
OTU174	0	0	0	0	11	0	0	0	0	0	0	0	0	0	0	0	0	0	0	0	d__Bacteria; p__Firmicutes; c__Clostridia; o__Clostridiales; f__Ruminococcaceae; g__Ruminococcus 1
OTU175	15	14	25	0	29	0	0	0	0	0	0	0	33	12	0	0	0	0	0	0	d__Bacteria; p__Firmicutes; c__Clostridia; o__Clostridiales; f__Ruminococcaceae
OTU176	0	0	0	0	0	0	0	0	0	0	51	0	0	0	65	0	0	0	0	0	d__Bacteria; p__Firmicutes; c__Clostridia; o__Clostridiales; f__Christensenellaceae; g__Christensenellaceae R-7 group
OTU177	8	0	0	0	14	0	0	0	0	0	0	9	0	0	0	0	0	0	0	0	d__Bacteria; p__Firmicutes; c__Clostridia; o__Clostridiales; f__Christensenellaceae; g__uncultured; s__uncultured bacterium
OTU178	3	9	0	18	0	3	2	1	0	10	0	7	3	7	0	0	0	14	6	2	d__Bacteria; p__Proteobacteria; c__Alphaproteobacteria; o__Rhodospirillales; f__Rhodospirillaceae; g__uncultured; s__gut metagenome
OTU179	0	0	0	0	0	0	0	0	0	0	0	0	0	0	0	0	0	0	0	0	d__Bacteria; p__Bacteroidetes; c__Bacteroidia; o__Bacteroidales; f__Prevotellaceae; g__Alloprevotella; s__uncultured bacterium
OTU180	0	0	0	0	0	0	0	0	0	0	104	0	0	0	111	0	0	0	0	0	d__Bacteria; p__Firmicutes; c__Clostridia; o__Clostridiales; f__Christensenellaceae; g__Christensenellaceae R-7 group
OTU181	0	2	2	208	0	8	29	0	0	2	0	0	0	0	0	0	0	0	0	1	d__Bacteria; p__Bacteroidetes; c__Bacteroidia; o__Bacteroidales; f__Bacteroidales S24-7 group; g__norank; s__uncultured bacterium
OTU182	1	2	1	2	3	5	1	0	0	2	9	13	1	2	11	1	1	0	0	2	d__Bacteria; p__Bacteroidetes; c__Bacteroidia; o__Bacteroidales; f__Rikenellaceae; g__Alistipes; s__gut metagenome
OTU183	7	0	0	0	0	0	0	0	0	0	10	17	4	9	13	0	0	0	0	0	d__Bacteria; p__Firmicutes; c__Clostridia; o__Clostridiales; f__Ruminococcaceae; g__Caproiciproducens
OTU184	1	0	0	0	4	0	0	1	0	0	2	8	13	18	0	0	0	1	0	0	d__Bacteria; p__Firmicutes; c__Clostridia; o__Clostridiales; f__Ruminococcaceae; g__Ruminococcaceae NK4A214 group; s__uncultured bacterium
OTU185	0	0	0	0	0	0	0	0	0	0	64	1	11	0	72	0	0	0	0	0	d__Bacteria; p__Firmicutes; c__Clostridia; o__Clostridiales; f__Ruminococcaceae; g__Ruminococcaceae UCG-008; s__uncultured bacterium
OTU186	0	0	0	0	0	0	0	0	0	0	0	137	0	0	0	0	0	0	0	0	d__Bacteria; p__Bacteroidetes; c__Bacteroidia; o__Bacteroidales; f__Rikenellaceae; g__Alistipes; s__uncultured bacterium
OTU187	2	0	0	0	0	1	0	0	0	0	19	1	1	5	26	2	0	0	0	2	d__Bacteria; p__Firmicutes; c__Clostridia; o__Clostridiales; f__Ruminococcaceae; g__Ruminiclostridium; s__uncultured bacterium
OTU188	1	0	0	0	0	1	9	10	0	6	0	2	0	8	1	0	0	0	0	0	d__Bacteria; p__Firmicutes; c__Erysipelotrichia; o__Erysipelotrichales; f__Erysipelotrichaceae
OTU189	213	151	209	0	594	0	19	15	6	1	179	687	50	391	100	615	122	324	316	0	d__Bacteria; p__Firmicutes; c__Clostridia; o__Clostridiales; f__Lachnospiraceae; g__[Ruminococcus] gauvreauii group; s__Ruminococcus gauvreauii
OTU190	0	0	0	0	0	0	0	0	0	0	0	0	0	626	0	0	0	0	0	0	d__Bacteria; p__Firmicutes; c__Clostridia; o__Clostridiales; f__Lachnospiraceae; g__Roseburia; s__uncultured bacterium
OTU191	2	0	0	0	1	1	0	0	0	0	2	18	5	3	2	3	0	5	15	0	d__Bacteria; p__Firmicutes; c__Clostridia; o__Clostridiales; f__Ruminococcaceae; g__Ruminiclostridium 1; s__uncultured organism
OTU192	4	8	3	0	2	0	0	0	0	0	2	19	5	2	0	6	4	0	0	0	d__Bacteria; p__Firmicutes; c__Clostridia; o__Clostridiales; f__Christensenellaceae; g__Catabacter; s__Catabacter hongkongensis
OTU193	0	0	0	0	0	0	0	0	0	0	0	0	0	0	0	0	1	0	0	0	d__Bacteria; p__Saccharibacteria; c__Unknown Class; o__Unknown Order; f__Unknown Family; g__Candidatus Saccharimonas; s__uncultured bacterium
OTU194	10	6	5	0	6	4	1	0	3	0	8	6	4	4	8	2	2	2	2	3	d__Bacteria; p__Firmicutes; c__Clostridia; o__Clostridiales; f__Ruminococcaceae; g__Ruminococcaceae UCG-005; s__uncultured Clostridiales bacterium
OTU195	0	0	0	0	57	0	0	0	0	0	0	19	0	13	0	0	0	0	0	0	d__Bacteria; p__Firmicutes; c__Clostridia; o__Clostridiales; f__Ruminococcaceae
OTU196	0	0	0	0	0	0	0	0	0	0	73	0	13	10	56	0	0	0	0	0	d__Bacteria; p__Bacteroidetes; c__Bacteroidia; o__Bacteroidales; f__Bacteroidales S24-7 group; g__norank; s__uncultured bacterium
OTU197	15	0	0	0	0	1	0	0	0	0	0	131	0	0	0	0	0	0	0	0	d__Bacteria; p__Bacteroidetes; c__Bacteroidia; o__Bacteroidales; f__Bacteroidales S24-7 group; g__norank; s__uncultured bacterium
OTU198	1	0	0	0	5	0	0	0	0	0	5	20	4	0	3	0	0	0	0	0	d__Bacteria; p__Firmicutes; c__Clostridia; o__Clostridiales; f__Ruminococcaceae; g__[Eubacterium] coprostanoligenes group
OTU199	0	0	16	0	64	0	0	0	0	0	0	5	0	0	0	0	3	0	0	0	d__Bacteria; p__Firmicutes; c__Clostridia; o__Clostridiales; f__Lachnospiraceae; g__Coprococcus 1; s__uncultured organism
OTU200	209	876	560	1	248	0	0	0	3	1	138	334	1150	1054	97	28	0	1	0	0	d__Bacteria; p__Firmicutes; c__Clostridia; o__Clostridiales; f__Lachnospiraceae; g__Blautia; s__uncultured bacterium
OTU201	21	7	26	0	25	0	0	0	0	0	0	4	0	0	0	0	0	0	0	0	d__Bacteria; p__Firmicutes; c__Clostridia; o__Clostridiales; f__Ruminococcaceae; g__Butyricicoccus; s__uncultured organism
OTU202	0	2	8	0	4	0	7	4	0	0	28	4	1	31	29	8	0	7	0	0	d__Bacteria; p__Firmicutes; c__Clostridia; o__Clostridiales; f__Christensenellaceae; g__Christensenellaceae R-7 group; s__uncultured bacterium
OTU203	2	0	3	0	3	0	12	0	0	0	0	2	4	3	0	7	0	5	0	0	d__Bacteria; p__Firmicutes; c__Clostridia; o__Clostridiales; f__Ruminococcaceae; g__Ruminococcaceae UCG-005
OTU204	5	5	22	0	2	2	0	0	0	4	0	4	5	6	0	1	0	23	0	0	d__Bacteria; p__Firmicutes; c__Clostridia; o__Clostridiales; f__Ruminococcaceae; g__Ruminococcaceae UCG-005
OTU205	3	0	0	0	4	0	8	0	0	0	0	3	0	2	0	0	0	0	0	0	d__Bacteria; p__Firmicutes; c__Clostridia; o__Clostridiales; f__Family XIII; g__Anaerovorax; s__uncultured bacterium
OTU206	7	8	0	3	7	0	7	24	1	9	16	1	1	15	26	5	10	8	12	34	d__Bacteria; p__Bacteroidetes; c__Bacteroidia; o__Bacteroidales; f__Bacteroidales S24-7 group; g__norank; s__uncultured bacterium
OTU207	5	0	0	0	9	0	0	0	0	0	15	13	46	5	13	0	0	0	0	0	d__Bacteria; p__Firmicutes; c__Clostridia; o__Clostridiales; f__Lachnospiraceae
OTU208	7	7	0	0	4	0	0	0	0	0	3	2	10	0	14	0	0	0	0	0	d__Bacteria; p__Actinobacteria; c__Coriobacteriia; o__Coriobacteriales; f__Coriobacteriaceae; g__uncultured; s__uncultured bacterium
OTU209	0	0	0	0	0	0	0	0	0	0	37	0	0	45	44	0	0	0	0	0	d__Bacteria; p__Firmicutes; c__Clostridia; o__Clostridiales; f__Lachnospiraceae; g__Lachnospiraceae UCG-010; s__uncultured bacterium
OTU210	0	0	0	0	0	0	0	0	0	0	0	0	54	0	0	0	0	0	0	0	d__Bacteria; p__Bacteroidetes; c__Bacteroidia; o__Bacteroidales; f__Rikenellaceae; g__Alistipes; s__Faecalibacterium prausnitzii
OTU211	0	0	0	0	9	0	0	0	0	0	0	3	5	0	0	0	0	0	0	0	d__Bacteria; p__Firmicutes; c__Clostridia; o__Clostridiales; f__Ruminococcaceae; g__Ruminococcaceae UCG-013
OTU212	0	0	0	0	0	0	0	0	0	0	0	0	73	0	0	0	0	0	0	0	d__Bacteria; p__Firmicutes; c__Clostridia; o__Clostridiales; f__Lachnospiraceae; g__norank; s__Clostridiaceae bacterium BARN-424-CC-10
OTU213	3	2	1	0	5	1	0	1	0	1	2	12	16	23	5	0	0	0	2	1	d__Bacteria; p__Firmicutes; c__Clostridia; o__Clostridiales; f__Ruminococcaceae; g__uncultured; s__[Clostridium] leptum
OTU214	0	1	3	1	2	11	1	0	6	3	0	0	0	0	0	1	0	1	2	3	d__Bacteria; p__Cyanobacteria; c__Melainabacteria; o__Gastranaerophilales; f__norank; g__norank; s__Clostridium sp. CAG:306
OTU215	4	5	0	0	9	0	1	0	0	0	8	3	2	5	12	1	0	3	0	0	d__Bacteria; p__Firmicutes; c__Bacilli; o__Lactobacillales; f__Lactobacillaceae; g__Lactobacillus; s__Lactobacillus intestinalis
OTU216	0	0	0	0	0	0	0	0	0	0	0	5	0	54	0	0	0	0	0	0	d__Bacteria; p__Firmicutes; c__Clostridia; o__Clostridiales; f__Ruminococcaceae; g__Ruminococcaceae UCG-013; s__uncultured Clostridiales bacterium
OTU217	4	0	0	0	13	0	2	0	0	0	28	25	33	16	20	2	0	2	0	0	d__Bacteria; p__Bacteroidetes; c__Bacteroidia; o__Bacteroidales; f__Bacteroidales S24-7 group; g__norank; s__uncultured bacterium
OTU218	0	0	0	0	2	0	3	0	0	2	0	9	0	0	0	0	45	1	0	0	d__Bacteria; p__Firmicutes; c__Clostridia; o__Clostridiales; f__Clostridiaceae 1; g__Clostridium sensu stricto 1; s__uncultured bacterium
OTU219	1	2	0	2	0	5	2	2	1	0	9	0	1	0	2	2	1	2	1	0	d__Bacteria; p__Proteobacteria; c__Alphaproteobacteria; o__Rhizobiales; f__Hyphomicrobiaceae; g__Devosia; s__uncultured alpha proteobacterium
OTU220	0	0	0	0	1	0	4	0	0	0	0	3	0	0	0	0	0	0	0	0	d__Bacteria; p__Cyanobacteria; c__Melainabacteria; o__Gastranaerophilales; f__norank; g__norank; s__uncultured rumen bacterium
OTU221	0	0	0	0	0	0	0	3	0	0	1	4	0	0	0	0	0	0	0	0	d__Bacteria; p__Bacteroidetes; c__Bacteroidia; o__Bacteroidales; f__Bacteroidales S24-7 group; g__norank; s__uncultured bacterium
OTU222	7	0	0	0	1	0	6	0	0	0	0	2	0	2	0	0	0	0	0	0	d__Bacteria; p__Bacteroidetes; c__Bacteroidia; o__Bacteroidales; f__Bacteroidales S24-7 group; g__norank
OTU223	5	2	0	0	1	0	0	0	0	0	0	0	0	0	0	0	0	0	0	0	d__Bacteria; p__Firmicutes; c__Clostridia; o__Clostridiales; f__Ruminococcaceae; g__uncultured
OTU224	0	0	0	0	0	0	0	0	0	0	3	0	0	106	2	0	0	0	0	0	d__Bacteria; p__Firmicutes; c__Clostridia; o__Clostridiales; f__Lachnospiraceae; g__Lachnospiraceae NK4A136 group
OTU225	8	0	0	0	0	0	0	0	0	0	0	39	0	0	0	0	0	0	0	0	d__Bacteria; p__Bacteroidetes; c__Bacteroidia; o__Bacteroidales; f__Rikenellaceae; g__Alistipes; s__Faecalibacterium prausnitzii
OTU226	0	0	0	68	0	4	0	0	30	0	0	0	0	1	0	0	0	0	0	3	d__Bacteria; p__Proteobacteria; c__Gammaproteobacteria; o__Enterobacteriales; f__Enterobacteriaceae; g__Morganella
OTU227	41	0	9	0	80	0	0	0	0	0	21	35	0	14	18	0	0	0	0	0	d__Bacteria; p__Firmicutes; c__Clostridia; o__Clostridiales; f__Lachnospiraceae; g__Roseburia
OTU228	0	0	0	0	0	0	0	0	0	0	19	28	1	2	21	1	0	0	0	0	d__Bacteria; p__Firmicutes; c__Clostridia; o__Clostridiales; f__Lachnospiraceae; g__Lachnospiraceae NK4A136 group
OTU229	75	0	0	0	0	0	0	0	0	0	0	0	0	0	0	0	0	0	0	0	d__Bacteria; p__Firmicutes; c__Clostridia; o__Clostridiales; f__Ruminococcaceae
OTU230	0	0	0	0	0	0	0	0	0	0	0	4	0	0	0	0	0	0	0	0	d__Bacteria; p__Bacteroidetes; c__Bacteroidia; o__Bacteroidales; f__Bacteroidales S24-7 group; g__norank
OTU231	0	0	1	0	5	0	0	0	0	0	30	10	0	16	14	0	0	0	0	0	d__Bacteria; p__Firmicutes; c__Clostridia; o__Clostridiales; f__Ruminococcaceae; g__Oscillibacter; s__uncultured bacterium
OTU232	5	0	0	0	0	0	0	0	0	0	0	0	0	0	0	0	8	0	0	0	d__Bacteria; p__Proteobacteria; c__Betaproteobacteria; o__Burkholderiales; f__Alcaligenaceae; g__Sutterella
OTU233	0	0	0	0	0	0	0	0	0	0	0	0	0	0	0	0	0	0	0	0	d__Bacteria; p__Tenericutes; c__Mollicutes; o__Mollicutes RF9; f__norank; g__norank; s__uncultured bacterium
OTU234	0	0	0	0	12	0	0	0	0	0	9	4	4	9	12	0	0	0	0	0	d__Bacteria; p__Firmicutes; c__Clostridia; o__Clostridiales; f__Lachnospiraceae
OTU235	0	0	0	0	1	0	0	0	0	0	0	7	0	0	0	0	0	0	0	0	d__Bacteria; p__Firmicutes; c__Clostridia; o__Clostridiales; f__Ruminococcaceae
OTU236	0	4	2	3	0	1	0	0	8	1	0	1	0	0	0	0	0	0	0	1	d__Bacteria; p__Firmicutes; c__Clostridia; o__Clostridiales; f__Clostridiales vadinBB60 group; g__norank; s__unidentified
OTU237	21	0	0	0	0	0	0	0	0	0	0	3	0	45	0	0	0	0	0	0	d__Bacteria; p__Firmicutes; c__Clostridia; o__Clostridiales; f__Lachnospiraceae
OTU238	0	1	1	2	0	11	1	0	4	1	0	0	0	0	0	0	2	0	0	1	d__Bacteria; p__Proteobacteria; c__Gammaproteobacteria; o__Enterobacteriales; f__Enterobacteriaceae; g__Proteus; s__Proteus mirabilis
OTU239	1	0	0	0	3	3	3	0	0	0	2	7	1	0	0	3	0	2	3	0	d__Bacteria; p__Firmicutes; c__Clostridia; o__Clostridiales; f__Christensenellaceae; g__uncultured; s__uncultured bacterium
OTU240	0	0	0	0	0	0	0	0	0	0	1	21	9	0	3	0	0	0	0	0	d__Bacteria; p__Bacteroidetes; c__Flavobacteriia; o__Flavobacteriales; f__Flavobacteriaceae; g__uncultured; s__gut metagenome
OTU241	0	2	2	0	4	0	0	0	0	1	0	0	2	5	0	0	1	0	0	0	d__Bacteria; p__Firmicutes; c__Clostridia; o__Clostridiales; f__Family XIII; g__Family XIII AD3011 group; s__uncultured bacterium
OTU242	0	2	0	46	1	0	0	0	0	0	0	0	0	1	0	0	0	0	0	0	d__Bacteria; p__Firmicutes; c__Clostridia; o__Clostridiales; f__Clostridiales vadinBB60 group; g__norank
OTU243	0	0	0	0	0	0	0	0	0	0	8	0	1	23	13	0	0	0	0	0	d__Bacteria; p__Firmicutes; c__Clostridia; o__Clostridiales; f__Lachnospiraceae; g__Lachnospiraceae NK4A136 group
OTU244	0	0	0	0	0	0	0	0	0	0	0	2	20	19	0	0	0	0	0	0	d__Bacteria; p__Firmicutes; c__Clostridia; o__Clostridiales; f__Ruminococcaceae
OTU245	7	0	0	0	54	0	0	0	0	0	0	0	0	0	0	0	0	0	0	0	d__Bacteria; p__Firmicutes; c__Clostridia; o__Clostridiales; f__Defluviitaleaceae; g__Defluviitaleaceae UCG-011; s__uncultured bacterium
OTU246	3	1	5	0	2	6	3	1	0	1	1	1	3	0	0	0	1	0	1	2	d__Bacteria; p__Firmicutes; c__Clostridia; o__Clostridiales; f__Christensenellaceae
OTU247	0	0	0	0	0	1	0	0	0	0	17	0	0	0	15	0	0	0	0	0	d__Bacteria; p__Cyanobacteria; c__Melainabacteria; o__Gastranaerophilales; f__norank; g__norank; s__gut metagenome
OTU248	0	0	0	0	5	0	0	0	0	0	9	8	1	4	9	0	0	0	0	0	d__Bacteria; p__Firmicutes; c__Erysipelotrichia; o__Erysipelotrichales; f__Erysipelotrichaceae; g__Erysipelatoclostridium; s__uncultured bacterium
OTU249	0	0	0	0	0	0	0	0	0	0	0	0	20	1	0	0	0	0	0	0	d__Bacteria; p__Firmicutes; c__Clostridia; o__Clostridiales; f__Ruminococcaceae; g__Ruminococcaceae UCG-014
OTU250	0	0	0	0	3	0	0	2	0	0	0	1	0	1	0	3	0	1	0	0	d__Bacteria; p__Firmicutes; c__Clostridia; o__Clostridiales; f__Ruminococcaceae; g__Ruminococcaceae UCG-013
OTU251	1	0	0	0	7	0	0	0	0	0	11	0	14	0	3	0	0	0	0	0	d__Bacteria; p__Actinobacteria; c__Coriobacteriia; o__Coriobacteriales; f__Coriobacteriaceae; g__Enterorhabdus; s__uncultured bacterium
OTU252	1	0	1	1	0	2	0	1	0	1	0	0	0	4	2	0	2	0	3	1	d__Bacteria; p__Firmicutes; c__Bacilli; o__Lactobacillales; f__Enterococcaceae; g__Enterococcus; s__Enterococcus faecalis
OTU253	0	0	0	0	0	0	0	0	0	0	0	0	0	22	0	0	0	0	0	0	d__Bacteria; p__Firmicutes; c__Clostridia; o__Clostridiales; f__Clostridiales vadinBB60 group; g__norank; s__unidentified
OTU254	3	2	1	0	4	1	0	0	0	0	0	0	2	1	1	2	0	1	0	0	d__Bacteria; p__Firmicutes; c__Clostridia; o__Clostridiales; f__Ruminococcaceae; g__Ruminiclostridium 5
OTU255	0	1	0	0	0	1	0	0	7	1	0	0	0	0	0	1	1	2	1	5	d__Bacteria; p__Firmicutes; c__Clostridia; o__Clostridiales; f__Ruminococcaceae
OTU256	86	0	0	0	0	0	0	0	0	0	0	0	0	0	0	0	10	0	0	0	d__Bacteria; p__Proteobacteria; c__Betaproteobacteria; o__Burkholderiales; f__Alcaligenaceae; g__Sutterella
OTU257	0	0	0	0	0	0	0	0	0	0	17	0	0	0	5	0	0	0	0	0	d__Bacteria; p__Firmicutes; c__Clostridia; o__Clostridiales; f__Christensenellaceae; g__Christensenellaceae R-7 group
OTU258	0	0	0	0	0	0	0	0	0	0	0	0	17	0	0	0	0	0	0	0	d__Bacteria; p__Firmicutes; c__Clostridia; o__Clostridiales; f__Ruminococcaceae; g__Butyricicoccus
OTU259	0	0	1	0	1	0	0	0	0	0	0	7	1	0	0	1	0	0	0	0	d__Bacteria; p__Bacteroidetes; c__Bacteroidia; o__Bacteroidales; f__Bacteroidales S24-7 group; g__norank
OTU260	7	0	0	0	1	0	0	0	0	0	6	1	1	46	3	3	0	0	0	0	d__Bacteria; p__Firmicutes; c__Clostridia; o__Clostridiales; f__Lachnospiraceae; g__uncultured; s__Clostridium sp. Clone-49
OTU261	0	0	0	0	0	0	0	0	0	0	0	8	0	0	0	0	0	0	0	0	d__Bacteria; p__Firmicutes; c__Clostridia; o__Clostridiales; f__Lachnospiraceae; g__Roseburia; s__Roseburia sp. 499
OTU262	0	0	0	0	0	0	0	0	0	0	8	5	0	9	3	0	0	0	0	0	d__Bacteria; p__Firmicutes; c__Clostridia; o__Clostridiales; f__Ruminococcaceae; g__Anaerotruncus; s__Anaerotruncus colihominis DSM 17241
OTU263	5	0	1	0	2	0	0	0	0	0	2	1	4	17	3	2	1	0	2	0	d__Bacteria; p__Bacteroidetes; c__Bacteroidia; o__Bacteroidales; f__Prevotellaceae; g__Prevotellaceae NK3B31 group; s__uncultured bacterium
OTU264	0	6	0	0	2	0	0	0	0	0	0	0	0	0	0	0	0	0	0	0	d__Bacteria; p__Proteobacteria; c__Alphaproteobacteria; o__Rhodospirillales; f__Rhodospirillaceae; g__uncultured; s__gut metagenome
OTU265	0	0	0	0	0	0	0	0	0	0	0	0	0	0	0	0	0	0	0	0	d__Bacteria; p__Bacteroidetes; c__Bacteroidia; o__Bacteroidales; f__Bacteroidales S24-7 group; g__norank; s__uncultured bacterium
OTU266	0	0	0	0	0	0	0	0	0	0	0	3	0	0	0	0	0	0	0	0	d__Bacteria; p__Firmicutes; c__Clostridia; o__Clostridiales; f__Lachnospiraceae
OTU267	1	0	4	0	3	1	2	0	0	1	0	1	0	1	1	1	0	1	1	1	d__Bacteria; p__Firmicutes; c__Clostridia; o__Clostridiales; f__Ruminococcaceae; g__Pseudoflavonifractor
OTU268	1	2	0	24	0	0	1	0	0	0	1	1	0	0	0	0	0	0	0	0	d__Bacteria; p__Actinobacteria; c__Actinobacteria; o__Bifidobacteriales; f__Bifidobacteriaceae; g__Bifidobacterium
OTU269	1	0	0	0	0	0	0	0	0	0	0	0	0	2	0	0	0	0	0	0	d__Bacteria; p__Firmicutes; c__Clostridia; o__Clostridiales; f__Ruminococcaceae
OTU270	3	2	0	47	1	3	4	3	3	10	80	1	6	2	72	3	3	8	1	1	d__Bacteria; p__Firmicutes; c__Clostridia; o__Clostridiales; f__Lachnospiraceae; g__Blautia; s__uncultured organism
OTU271	0	0	0	7	0	0	1	0	0	0	1	0	0	1	0	0	0	0	1	1	d__Bacteria; p__Firmicutes; c__Clostridia; o__Clostridiales; f__Clostridiales vadinBB60 group; g__norank; s__uncultured bacterium
OTU272	0	0	0	0	11	0	0	0	0	0	2	1	0	4	0	0	0	0	0	0	d__Bacteria; p__Firmicutes; c__Clostridia; o__Clostridiales; f__Ruminococcaceae
OTU273	0	0	0	0	13	0	0	0	0	0	0	0	0	38	0	0	0	0	0	0	d__Bacteria; p__Firmicutes; c__Clostridia; o__Clostridiales; f__Ruminococcaceae; g__[Eubacterium] coprostanoligenes group
OTU274	0	0	0	0	7	0	0	0	0	0	15	0	0	0	4	0	0	0	0	0	d__Bacteria; p__Firmicutes; c__Clostridia; o__Clostridiales
OTU275	0	0	0	0	0	0	0	0	0	0	7	0	0	0	10	0	0	0	0	0	d__Bacteria; p__Firmicutes; c__Clostridia; o__Clostridiales; f__Ruminococcaceae; g__Anaerotruncus; s__uncultured bacterium
OTU276	0	0	0	0	0	0	0	0	0	0	0	11	7	0	1	0	0	0	0	0	d__Bacteria; p__Firmicutes; c__Clostridia; o__Clostridiales; f__Ruminococcaceae; g__Ruminococcus 1; s__uncultured organism
OTU277	11	0	0	0	27	0	0	0	0	0	0	0	0	0	0	0	0	1	0	0	d__Bacteria; p__Actinobacteria; c__Coriobacteriia; o__Coriobacteriales; f__Coriobacteriaceae; g__Parvibacter; s__uncultured bacterium
OTU278	0	0	0	0	11	0	0	0	0	0	9	24	0	25	7	0	0	0	0	0	d__Bacteria; p__Firmicutes; c__Clostridia; o__Clostridiales; f__Lachnospiraceae
OTU279	0	0	0	0	0	0	0	0	0	0	1	9	0	12	0	0	0	0	0	0	d__Bacteria; p__Firmicutes; c__Clostridia; o__Clostridiales; f__Lachnospiraceae
OTU280	22	0	0	0	7	0	0	0	0	0	16	0	0	1	13	0	0	0	0	0	d__Bacteria; p__Firmicutes; c__Clostridia; o__Clostridiales; f__Peptococcaceae; g__uncultured; s__uncultured organism
OTU281	0	0	0	47	0	3	0	0	4	0	0	0	0	0	0	0	0	1	0	0	d__Bacteria; p__Firmicutes; c__Clostridia; o__Clostridiales; f__Clostridiales vadinBB60 group; g__norank; s__uncultured bacterium
OTU282	0	0	0	0	0	0	0	0	0	0	0	27	0	3	0	0	0	0	0	0	d__Bacteria; p__Firmicutes; c__Erysipelotrichia; o__Erysipelotrichales; f__Erysipelotrichaceae; g__Coprobacillus; s__Coprobacillus cateniformis
OTU283	0	0	0	0	0	0	0	0	0	0	30	0	0	0	33	0	0	0	0	0	d__Bacteria; p__Firmicutes; c__Clostridia; o__Clostridiales; f__Ruminococcaceae; g__Anaerotruncus; s__uncultured bacterium
OTU284	0	0	0	0	0	0	0	0	0	0	0	1	0	1	0	1	0	0	0	2	d__Bacteria; p__Firmicutes; c__Clostridia; o__Clostridiales; f__Christensenellaceae
OTU285	0	0	0	0	0	0	0	0	0	0	13	0	0	0	2	0	0	0	0	0	d__Bacteria; p__Firmicutes; c__Clostridia; o__Clostridiales; f__Lachnospiraceae; g__Lachnospiraceae ND3007 group; s__uncultured bacterium
OTU286	0	0	0	0	0	0	0	0	0	0	7	0	7	0	4	0	0	0	0	0	d__Bacteria; p__Actinobacteria; c__Coriobacteriia; o__Coriobacteriales; f__Coriobacteriaceae
OTU287	0	0	0	0	0	0	1	0	0	0	0	169	0	14	0	0	0	0	0	0	d__Bacteria; p__Firmicutes; c__Clostridia; o__Clostridiales; f__Ruminococcaceae; g__Ruminococcaceae UCG-014
OTU288	0	0	0	0	0	0	0	0	0	0	8	0	0	0	16	0	0	0	0	0	d__Bacteria; p__Firmicutes; c__Clostridia; o__Clostridiales; f__Ruminococcaceae; g__Oscillibacter
OTU289	0	0	0	0	4	0	0	0	0	0	0	0	0	0	0	0	0	0	0	0	d__Bacteria; p__Firmicutes; c__Clostridia; o__Clostridiales; f__Family XIII; g__[Eubacterium] brachy group; s__uncultured Eubacteriaceae bacterium
OTU290	0	0	0	0	0	0	0	0	0	0	0	0	13	0	0	0	0	0	0	0	d__Bacteria; p__Firmicutes; c__Clostridia; o__Clostridiales; f__Christensenellaceae; g__Christensenellaceae R-7 group; s__uncultured prokaryote
OTU291	0	1	1	0	3	0	0	0	0	0	0	1	0	0	0	0	0	0	0	0	d__Bacteria; p__Firmicutes; c__Clostridia; o__Clostridiales; f__Lachnospiraceae
OTU292	1	0	1	0	4	1	2	0	0	0	4	16	0	2	5	0	0	0	0	0	d__Bacteria; p__Firmicutes; c__Clostridia; o__Clostridiales; f__Lachnospiraceae; g__Lachnospiraceae FCS020 group; s__uncultured bacterium
OTU293	1	0	0	0	0	0	0	0	0	1	2	0	1	0	0	0	0	0	0	1	d__Bacteria; p__Proteobacteria; c__Alphaproteobacteria; o__Rhizobiales; f__Xanthobacteraceae; g__Pseudolabrys; s__uncultured bacterium
OTU294	0	0	0	0	0	0	0	0	0	0	0	0	0	0	0	0	0	0	0	0	d__Bacteria; p__Firmicutes; c__Clostridia; o__Clostridiales; f__Lachnospiraceae; g__Roseburia; s__uncultured bacterium
OTU295	6	3	0	0	2	0	0	0	0	0	0	17	14	1	0	36	1	0	0	0	d__Bacteria; p__Firmicutes; c__Clostridia; o__Clostridiales; f__Family XIII; g__[Eubacterium] nodatum group; s__unidentified
OTU296	175	99	41	0	730	1	0	3	0	0	16	6	5	52	17	3	0	1	2	0	d__Bacteria; p__Firmicutes; c__Clostridia; o__Clostridiales; f__Lachnospiraceae; g__Marvinbryantia; s__uncultured bacterium
OTU297	10	50	30	0	31	23	0	22	3	30	6	26	23	2	8	52	14	0	14	37	d__Bacteria; p__Firmicutes; c__Clostridia; o__Clostridiales; f__Ruminococcaceae; g__uncultured; s__human gut metagenome
OTU298	0	0	0	2	1	2	0	0	0	0	1	0	2	0	1	0	0	0	0	0	d__Bacteria; p__Actinobacteria; c__Actinobacteria; o__Micrococcales; f__Micrococcaceae; g__Nesterenkonia
OTU299	0	0	0	0	0	0	0	0	0	0	6	0	0	0	5	0	0	0	0	0	d__Bacteria; p__Firmicutes; c__Clostridia; o__Clostridiales; f__Ruminococcaceae; g__uncultured
OTU300	0	0	0	0	0	0	0	0	0	0	0	0	0	0	0	0	0	0	0	0	d__Bacteria; p__Firmicutes; c__Clostridia; o__Clostridiales; f__Christensenellaceae; g__uncultured; s__uncultured bacterium
OTU301	0	0	0	0	0	0	0	0	0	0	0	0	7	0	0	0	0	0	0	0	d__Bacteria; p__Firmicutes; c__Clostridia; o__Clostridiales; f__Christensenellaceae; g__Christensenellaceae R-7 group; s__uncultured bacterium
OTU302	0	0	0	0	0	0	0	0	0	0	0	0	6	0	0	0	0	0	0	0	d__Bacteria; p__Firmicutes; c__Clostridia; o__Clostridiales; f__Ruminococcaceae; g__uncultured
OTU303	0	0	0	1	1	1	0	2	1	0	1	0	0	0	0	0	1	0	0	0	d__Bacteria; p__Proteobacteria; c__Alphaproteobacteria; o__Rhizobiales; f__Methylobacteriaceae; g__Methylobacterium; s__Methylobacterium aquaticum
OTU304	0	0	0	0	0	0	0	0	0	0	0	0	0	0	0	0	0	0	0	0	d__Bacteria; p__Firmicutes; c__Clostridia; o__Clostridiales; f__Lachnospiraceae; g__uncultured; s__Lachnospiraceae bacterium A2
OTU305	0	0	0	0	1	0	0	0	0	0	0	9	1	12	0	0	0	0	0	0	d__Bacteria; p__Firmicutes; c__Clostridia; o__Clostridiales; f__Lachnospiraceae
OTU306	0	0	0	0	1	1	1	0	0	0	0	0	1	3	1	1	0	0	0	0	d__Bacteria; p__Proteobacteria; c__Betaproteobacteria; o__Burkholderiales; f__Comamonadaceae; g__Comamonas
OTU307	0	0	0	0	6	0	0	0	0	0	0	4	1	6	1	0	0	0	0	0	d__Bacteria; p__Firmicutes; c__Clostridia; o__Clostridiales; f__Lachnospiraceae; g__uncultured; s__Lachnospiraceae bacterium DW8
OTU308	0	0	0	1	0	1	0	0	0	0	1	0	1	5	0	0	0	0	0	0	d__Bacteria; p__Proteobacteria; c__Gammaproteobacteria; o__Pseudomonadales; f__Moraxellaceae; g__Acinetobacter; s__Acinetobacter johnsonii
OTU309	0	0	0	0	5	0	0	0	0	0	359	6	0	2	307	0	0	0	0	0	d__Bacteria; p__Firmicutes; c__Clostridia; o__Clostridiales; f__Lachnospiraceae
OTU310	0	0	0	0	0	0	0	0	0	0	0	2	0	3	0	0	0	0	0	0	d__Bacteria; p__Firmicutes; c__Clostridia; o__Clostridiales; f__Lachnospiraceae
OTU311	0	0	0	0	0	0	0	0	0	0	0	1	0	1	0	0	0	0	0	0	d__Bacteria; p__Firmicutes; c__Clostridia; o__Clostridiales; f__Ruminococcaceae; g__Ruminococcaceae NK4A214 group; s__uncultured bacterium
OTU312	0	0	0	0	0	0	0	0	0	0	0	2	1	4	0	0	0	0	0	0	d__Bacteria; p__Firmicutes; c__Clostridia; o__Clostridiales; f__Eubacteriaceae; g__Anaerofustis
OTU313	0	0	0	0	1	0	0	0	0	0	0	0	0	0	0	0	0	0	0	0	d__Bacteria; p__Firmicutes; c__Clostridia; o__Clostridiales; f__Ruminococcaceae; g__Anaerotruncus
OTU314	0	3	0	0	0	0	0	11	0	0	0	0	0	0	0	0	0	0	1	0	d__Bacteria; p__Firmicutes; c__Erysipelotrichia; o__Erysipelotrichales; f__Erysipelotrichaceae; g__norank; s__uncultured bacterium
OTU315	0	0	0	0	5	0	0	0	0	0	0	2	0	11	0	0	0	0	0	0	d__Bacteria; p__Firmicutes; c__Clostridia; o__Clostridiales; f__Ruminococcaceae; g__Ruminiclostridium 9; s__uncultured organism
OTU316	0	0	0	0	17	0	0	0	0	0	10	10	0	0	11	0	0	0	1	0	d__Bacteria; p__Firmicutes; c__Clostridia; o__Clostridiales; f__Lachnospiraceae; g__Lactonifactor; s__Lactonifactor longoviformis
OTU317	0	0	2	0	1	1	0	1	0	0	0	0	0	1	0	0	0	1	0	1	d__Bacteria; p__Firmicutes; c__Clostridia; o__Clostridiales; f__Ruminococcaceae
OTU318	0	0	0	0	0	0	0	0	0	0	0	0	0	0	0	0	0	0	0	0	d__Bacteria; p__Firmicutes; c__Clostridia; o__Clostridiales; f__Lachnospiraceae
OTU319	0	0	0	0	0	0	0	2	0	0	1	0	0	1	2	1	0	0	0	3	d__Bacteria; p__Firmicutes; c__Erysipelotrichia; o__Erysipelotrichales; f__Erysipelotrichaceae; g__uncultured
OTU320	1	5	5	0	2	0	0	0	0	0	2	6	0	4	1	0	0	0	0	0	d__Bacteria; p__Firmicutes; c__Clostridia; o__Clostridiales; f__Ruminococcaceae
OTU321	0	0	0	0	0	0	0	0	0	0	7	1	2	3	8	0	0	0	0	0	d__Bacteria; p__Firmicutes; c__Bacilli; o__Lactobacillales; f__Streptococcaceae; g__Streptococcus; s__Streptococcus sp. GDLAMI-SD2
OTU322	0	0	0	0	0	0	0	0	0	0	0	0	0	1	0	1	4	0	0	0	d__Bacteria; p__Firmicutes; c__Clostridia; o__Clostridiales; f__Lachnospiraceae; g__uncultured; s__Clostridium sp. Culture-54
OTU323	1	0	4	40	5	6	2	4	4	2	6	0	3	1	1	5	3	15	2	1	d__Bacteria; p__Firmicutes; c__Clostridia; o__Clostridiales; f__Lachnospiraceae; g__Blautia; s__uncultured organism
OTU324	0	0	0	0	0	0	0	0	0	0	0	1	0	2	0	0	0	0	0	0	d__Bacteria; p__Firmicutes; c__Clostridia; o__Clostridiales; f__Ruminococcaceae
OTU325	0	0	0	0	0	0	0	0	0	0	0	0	0	0	1	0	0	0	0	0	d__Bacteria; p__Proteobacteria; c__Alphaproteobacteria; o__Rhizobiales; f__Phyllobacteriaceae; g__Mesorhizobium
OTU326	0	0	0	0	0	0	0	0	0	0	0	0	0	0	0	0	0	0	0	0	d__Bacteria; p__Firmicutes; c__Clostridia; o__Clostridiales; f__Lachnospiraceae
OTU327	0	0	0	0	1	0	0	0	0	0	3	0	0	0	1	0	0	0	0	0	d__Bacteria; p__Firmicutes; c__Clostridia; o__Clostridiales; f__Ruminococcaceae; g__Ruminococcaceae UCG-005; s__uncultured prokaryote
OTU328	37	69	51	0	46	158	101	13	159	79	29	125	154	73	31	60	187	55	15	6	d__Bacteria; p__Bacteroidetes; c__Bacteroidia; o__Bacteroidales; f__Bacteroidaceae; g__Bacteroides; s__Bacteroides acidifaciens
OTU329	0	0	0	0	0	0	0	0	0	0	0	1	0	0	0	0	0	0	0	0	d__Bacteria; p__Firmicutes; c__Erysipelotrichia; o__Erysipelotrichales; f__Erysipelotrichaceae
OTU330	0	0	0	0	0	0	0	0	0	0	0	0	14	0	0	0	0	0	0	0	d__Bacteria; p__Proteobacteria; c__Gammaproteobacteria; o__Pasteurellales; f__Pasteurellaceae; g__Pasteurella
OTU331	0	0	0	0	1	0	0	0	0	0	0	0	0	0	0	0	0	0	0	0	d__Bacteria; p__Firmicutes; c__Clostridia; o__Clostridiales; f__Ruminococcaceae; g__Ruminococcaceae UCG-009; s__uncultured bacterium
OTU332	0	0	0	0	0	0	0	0	0	0	0	0	0	4	0	0	0	0	0	0	d__Bacteria; p__Firmicutes; c__Clostridia; o__Clostridiales; f__Ruminococcaceae; g__Oscillibacter; s__uncultured bacterium
OTU333	0	0	0	0	3	0	0	0	0	0	0	7	0	0	0	0	0	0	0	0	d__Bacteria; p__Firmicutes; c__Clostridia; o__Clostridiales; f__Christensenellaceae; g__Christensenellaceae R-7 group
OTU334	1	0	0	0	2	0	0	0	0	0	1	1	0	0	3	0	0	0	0	0	d__Bacteria; p__Firmicutes; c__Clostridia; o__Clostridiales; f__Ruminococcaceae; g__Anaerotruncus; s__uncultured bacterium
OTU335	0	0	0	0	0	0	0	0	0	0	0	5	0	2	0	0	0	0	0	0	d__Bacteria; p__Firmicutes; c__Clostridia; o__Clostridiales; f__Lachnospiraceae
OTU336	0	0	0	0	0	0	0	0	0	0	23	0	0	0	17	0	0	0	0	0	d__Bacteria; p__Firmicutes; c__Clostridia; o__Clostridiales; f__Lachnospiraceae; g__Coprococcus 3; s__uncultured bacterium
OTU337	0	0	0	0	0	0	0	0	0	0	0	0	0	0	0	0	0	0	0	0	d__Bacteria; p__Firmicutes; c__Clostridia; o__Clostridiales; f__Ruminococcaceae; g__Ruminococcaceae UCG-014; s__uncultured organism
OTU338	0	0	0	0	4	0	0	0	0	0	0	5	0	0	2	0	0	0	0	0	d__Bacteria; p__Firmicutes; c__Clostridia; o__Clostridiales; f__Ruminococcaceae; g__Ruminococcaceae NK4A214 group; s__Lachnospiraceae bacterium 19gly4
OTU339	0	0	0	0	0	0	0	0	0	0	3	0	0	0	4	0	0	0	0	0	d__Bacteria; p__Firmicutes; c__Clostridia; o__Clostridiales; f__Ruminococcaceae; g__Ruminococcaceae UCG-010
OTU340	0	0	0	0	0	0	0	0	0	0	5	0	0	1	4	0	0	0	0	0	d__Bacteria; p__Firmicutes; c__Clostridia; o__Clostridiales; f__Clostridiaceae 1; g__Clostridium sensu stricto 1; s__Clostridium sp. ND2
OTU341	55	61	150	1625	71	211	110	174	110	233	452	16	41	7	216	203	214	534	130	97	d__Bacteria; p__Firmicutes; c__Clostridia; o__Clostridiales; f__Lachnospiraceae; g__Blautia
OTU342	1	0	0	0	0	0	0	0	0	0	0	1	1	0	0	0	0	0	0	0	d__Bacteria; p__Firmicutes; c__Clostridia; o__Clostridiales; f__Christensenellaceae; g__uncultured; s__uncultured bacterium
OTU343	0	0	0	0	0	0	0	0	0	0	2	3	6	0	0	0	0	0	0	0	d__Bacteria; p__Firmicutes; c__Clostridia; o__Clostridiales; f__Christensenellaceae; g__Christensenellaceae R-7 group; s__uncultured bacterium
OTU344	0	1	0	0	0	0	0	2	0	0	1	0	0	3	1	0	0	0	0	0	d__Bacteria; p__Firmicutes; c__Erysipelotrichia; o__Erysipelotrichales; f__Erysipelotrichaceae; g__norank; s__uncultured bacterium
OTU345	0	0	0	0	0	0	0	0	0	0	5	0	0	0	4	0	0	0	0	0	d__Bacteria; p__Bacteroidetes; c__Bacteroidia; o__Bacteroidales; f__Rikenellaceae; g__Rikenellaceae RC9 gut group; s__uncultured bacterium
OTU346	1	0	1	2	3	0	0	0	0	0	0	0	0	0	0	0	0	0	0	4	d__Bacteria; p__Actinobacteria; c__Actinobacteria; o__Micrococcales; f__Micrococcaceae; g__Rothia
OTU347	0	0	0	0	0	0	0	0	0	0	0	0	0	0	0	0	0	0	0	0	d__Bacteria; p__Firmicutes; c__Clostridia; o__Clostridiales; f__Ruminococcaceae; g__Ruminiclostridium 5; s__uncultured bacterium
OTU348	16	0	143	0	5	0	21	0	0	0	17	6	97	14	10	53	0	37	0	0	d__Bacteria; p__Firmicutes; c__Clostridia; o__Clostridiales; f__Lachnospiraceae; g__Lachnoclostridium; s__[Clostridium] symbiosum
OTU349	24	55	28	0	11	13	15	18	0	19	10	11	8	13	2	35	5	20	44	17	d__Bacteria; p__Firmicutes; c__Clostridia; o__Clostridiales; f__Lachnospiraceae

## Sheet: otu_taxa_table-direct exposure
OTU_ID	Contol14d-1	Contol14d-2	Contol14d-3	Contol14d-4	Contol14d-5	Control7d-1	Control7d-2	Control7d-3	Control7d-4	Control7d-5	Apicillin3d-1	Apicillin3d-2	Apicillin3d-3	Apicillin3d-4	Apicillin3d-5	Mix-anti14d-1	Mix-anti14d-2	Mix-anti14d-3	Mix-anti14d-4	Mix-anti14d-5	Apicillin7d-1	Apicillin7d-2	Apicillin7d-3	Apicillin7d-4	Apicillin7d-5	Contol3d-1	Contol3d-2	Contol3d-3	Contol3d-4	Contol3d-5	taxonomy
OTU1	35	3	209	86	120	5	27	1	1	124	15079	12078	10504	6535	6648	422	792	306	819	226	3130	9964	5961	2923	11436	8	30	116	73	74	k__Bacteria;p__Bacteroidetes;c__Bacteroidia;o__Bacteroidales;f__Bacteroidaceae;g__Bacteroides
OTU2	112	26	116	83	93	4	79	2	9	97	2923	5041	5168	5001	10989	186	2272	328	192	266	12935	7476	3024	17407	8884	152	287	247	74	205	k__Bacteria;p__Bacteroidetes;c__Bacteroidia;o__Bacteroidales;f__Bacteroidaceae;g__Bacteroides;s__Bacteroides_uniformis
OTU6	568	2592	1634	7395	490	4042	112	2942	2470	9	1	0	5	4	3	335	266	992	440	2840	88	2	23	26	15	950	1441	5326	616	3361	k__Bacteria;p__Firmicutes;c__Clostridia;o__Clostridiales;f__Peptostreptococcaceae;g__Romboutsia;s__uncultured_bacterium
OTU4	513	66	793	110	2283	12	3460	7	14	271	0	1	0	1	0	1154	108	2161	828	31	287	1	0	2	2	3283	4259	485	2142	1589	k__Bacteria;p__Bacteroidetes;c__Bacteroidia;o__Bacteroidales;f__Prevotellaceae;g__Prevotella_1
OTU17	3275	59	1158	72	4307	34	3892	8	26	12352	2	6	0	92	3	2889	7155	1711	5364	1176	82	3	0	1	0	2514	1166	799	3660	276	k__Bacteria;p__Bacteroidetes;c__Bacteroidia;o__Bacteroidales;f__Prevotellaceae;g__Prevotella_9;s__uncultured_bacterium
OTU3	79	46	23	32	172	80	699	334	31	235	628	1786	829	220	673	1914	2388	4996	1774	3776	2738	3161	6088	3228	3594	18	33	23	18	39	k__Bacteria;p__Proteobacteria;c__Gammaproteobacteria;o__Enterobacteriales;f__Enterobacteriaceae;g__Escherichia-Shigella;s__Ambiguous_taxa
OTU12	5309	148	1920	129	3333	50	4282	194	20	6266	1	0	0	0	1	970	2	3	2	1665	0	0	114	5	0	165	2824	1372	7474	2122	k__Bacteria;p__Bacteroidetes;c__Bacteroidia;o__Bacteroidales;f__Prevotellaceae;g__Alloprevotella;s__uncultured_bacterium
OTU8	125	10	100	27	85	2	242	0	9	257	333	507	784	878	3956	627	471	2483	893	397	4165	2068	6269	7432	1180	155	569	269	198	234	k__Bacteria;p__Bacteroidetes;c__Bacteroidia;o__Bacteroidales;f__Bacteroidaceae;g__Bacteroides;s__Bacteroides_dorei
OTU5	52	5	141	26	53	1	55	1	4	45	1079	3547	4816	475	4470	235	608	173	195	129	5070	490	1703	172	1059	125	98	59	67	121	k__Bacteria;p__Bacteroidetes;c__Bacteroidia;o__Bacteroidales;f__Bacteroidaceae;g__Bacteroides;s__Bacteroides_thetaiotaomicron
OTU7	253	2247	563	1607	367	1099	90	2135	1104	3	0	0	0	1	0	230	46	902	225	307	13	12	16	26	12	277	1310	2069	504	1825	k__Bacteria;p__Firmicutes;c__Bacilli;o__Lactobacillales;f__Lactobacillaceae;g__Lactobacillus
OTU11	159	974	171	874	42	3508	335	4251	1056	12	1	1	0	0	1	125	18	19	288	18	77	58	51	46	36	371	742	1122	336	1215	k__Bacteria;p__Firmicutes;c__Bacilli;o__Lactobacillales;f__Lactobacillaceae;g__Lactobacillus
OTU9	37	9	18	28	26	1	19	0	6	37	1453	995	1212	1758	1422	1834	1875	194	1962	2378	165	4405	2511	89	1954	155	43	51	40	149	k__Bacteria;p__Bacteroidetes;c__Bacteroidia;o__Bacteroidales;f__Tannerellaceae;g__Parabacteroides
OTU13	150	2	155	3	18	1	42	0	1	73	1025	1130	376	694	988	1336	1065	3368	1077	1545	1321	435	358	1120	1009	60	70	146	109	95	k__Bacteria;p__Proteobacteria;c__Gammaproteobacteria;o__Betaproteobacteriales;f__Burkholderiaceae;g__Parasutterella;s__uncultured_organism
OTU21	62	7	49	31	40	1	183	0	0	100	1898	2556	1193	665	1698	989	428	99	119	61	1204	634	3568	146	1692	308	215	150	57	230	k__Bacteria;p__Bacteroidetes;c__Bacteroidia;o__Bacteroidales;f__Bacteroidaceae;g__Bacteroides
OTU10	231	2157	578	978	237	802	238	1193	4034	134	1	1	24	21	0	576	186	308	485	816	4	0	1	0	0	30	287	775	491	285	k__Bacteria;p__Firmicutes;c__Clostridia;o__Clostridiales;f__Ruminococcaceae;g__Ruminococcaceae_NK4A214_group
OTU35	953	33	905	74	857	23	2606	60	60	310	214	409	472	1310	851	80	91	437	246	653	9	137	11	0	0	548	201	245	1467	70	k__Bacteria;p__Bacteroidetes;c__Bacteroidia;o__Bacteroidales;f__Prevotellaceae;g__Prevotellaceae_UCG-001;s__uncultured_bacterium
OTU14	29	2	10	4	13	6	53	3	3	23	4392	579	5629	2025	354	7	1	6	11	9	8	30	370	1	26	75	100	17	29	62	k__Bacteria;p__Bacteroidetes;c__Bacteroidia;o__Bacteroidales;f__Bacteroidaceae;g__Bacteroides;s__unidentified
OTU16	40	27	176	19	932	8	1463	1	0	113	0	36	0	104	6	1660	2915	587	561	978	455	151	20	0	56	920	206	333	72	341	k__Bacteria;p__Bacteroidetes;c__Bacteroidia;o__Bacteroidales;f__Prevotellaceae;g__Prevotella_9
OTU20	26	169	10	168	27	693	240	1582	3764	43	0	26	11	17	3	168	164	528	75	275	131	96	35	89	32	45	580	1713	29	779	k__Bacteria;p__Firmicutes;c__Bacilli;o__Lactobacillales;f__Lactobacillaceae;g__Lactobacillus;s__Lactobacillus_murinus
OTU24	2	22	7	1844	1740	400	135	282	443	0	39	0	35	600	0	0	0	0	0	0	0	0	47	3	0	79	51	172	3538	274	k__Bacteria;p__Firmicutes;c__Clostridia;o__Clostridiales;f__Ruminococcaceae;g__[Eubacterium]_coprostanoligenes_group
OTU15	76	255	484	1476	222	342	84	133	30	6	0	0	0	2	0	18	10	62	1214	723	9	1	1	1	0	1580	852	468	719	208	k__Bacteria;p__Firmicutes;c__Clostridia;o__Clostridiales;f__Lachnospiraceae
OTU22	610	11	181	9	302	4	193	3	8	368	672	426	39	13	0	2005	1623	801	813	998	38	132	39	0	0	618	186	112	253	177	k__Bacteria;p__Bacteroidetes;c__Bacteroidia;o__Bacteroidales;f__Prevotellaceae;g__Prevotellaceae_UCG-001;s__uncultured_bacterium
OTU19	307	23	304	167	250	50	405	19	15	959	247	415	189	431	155	1050	1021	931	400	1336	169	718	269	0	211	664	383	131	377	151	k__Bacteria;p__Firmicutes;c__Negativicutes;o__Selenomonadales;f__Acidaminococcaceae;g__Phascolarctobacterium
OTU18	1617	1160	1818	92	267	2	1	191	2	32	0	0	0	0	1	0	0	0	0	1	0	0	83	0	0	2	1485	7	39	381	k__Bacteria;p__Firmicutes;c__Clostridia;o__Clostridiales;f__Ruminococcaceae;g__[Eubacterium]_coprostanoligenes_group;s__uncultured_bacterium
OTU23	1988	20	696	53	500	3	320	3	8	1350	3	1	0	6	0	275	155	44	159	85	6	0	0	0	0	1007	659	1179	1483	1185	k__Bacteria;p__Bacteroidetes;c__Bacteroidia;o__Bacteroidales;f__Bacteroidaceae;g__Bacteroides;s__uncultured_bacterium
OTU25	2	5428	702	951	243	652	1053	227	151	47	1	0	1	79	0	0	3	1	0	0	0	0	0	0	2	0	10	165	341	303	k__Bacteria;p__Firmicutes;c__Clostridia;o__Clostridiales;f__Ruminococcaceae;g__Ruminococcaceae_UCG-005
OTU30	486	18	40	24	120	7	3	1	9	626	81	434	0	7	0	946	26	48	1775	271	73	19	49	1	128	844	157	64	120	678	k__Bacteria;p__Bacteroidetes;c__Bacteroidia;o__Bacteroidales;f__Prevotellaceae;g__Alloprevotella;s__Ambiguous_taxa
OTU34	0	1	0	0	0	2	0	0	0	0	1473	34	142	291	50	2	0	0	0	0	294	377	176	1192	175	1	0	0	1	0	k__Bacteria;p__Proteobacteria;c__Gammaproteobacteria;o__Enterobacteriales;f__Enterobacteriaceae
OTU26	37	1562	136	459	235	360	28	1047	943	15	0	0	0	3	0	1	1	1	0	0	0	0	0	0	0	76	249	465	105	123	k__Bacteria;p__Firmicutes;c__Clostridia;o__Clostridiales;f__Lachnospiraceae;g__Lachnoclostridium
OTU27	35	6	43	15	116	12	0	7	54	44	446	4	5	126	2	10	1417	3830	370	57	8	0	0	0	0	2	18	43	126	19	k__Bacteria;p__Verrucomicrobia;c__Verrucomicrobiae;o__Verrucomicrobiales;f__Akkermansiaceae;g__Akkermansia
OTU43	164	106	493	275	29	1634	151	848	1513	21	2	0	0	0	0	2	0	2	0	0	0	0	0	0	0	68	77	43	77	2	k__Bacteria;p__Firmicutes;c__Clostridia;o__Clostridiales;f__Lachnospiraceae;g__Lachnospiraceae_NK4A136_group;s__uncultured_bacterium
OTU28	111	1588	834	1113	438	1	39	13	1119	0	0	1	0	60	0	0	1	0	0	0	0	0	2	0	0	1	697	1072	196	2	k__Bacteria;p__Firmicutes;c__Clostridia;o__Clostridiales;f__Ruminococcaceae;g__Ruminococcus_1
OTU31	0	0	1	0	1	0	0	0	0	0	11	20	10	28	3	1374	322	1414	966	1342	20	24	38	1	37	0	0	0	0	0	k__Bacteria;p__Firmicutes;c__Erysipelotrichia;o__Erysipelotrichales;f__Erysipelotrichaceae;g__[Clostridium]_innocuum_group
OTU42	14	141	436	1176	776	3167	12	2	8	0	5	0	0	0	0	0	0	0	1	0	0	0	0	0	0	0	0	0	21	297	k__Bacteria;p__Firmicutes;c__Clostridia;o__Clostridiales;f__Lachnospiraceae;g__Lachnospiraceae_NK4A136_group
OTU88	32	319	40	178	30	131	61	727	448	1	1	0	2	1	1	415	28	474	295	358	19	44	32	32	20	54	130	244	30	221	k__Bacteria;p__Firmicutes;c__Bacilli;o__Lactobacillales;f__Lactobacillaceae;g__Lactobacillus;s__Lactobacillus_reuteri
OTU40	1099	8	412	21	848	3	408	1	6	776	0	0	0	0	0	57	0	197	526	663	0	0	0	0	0	559	435	90	300	207	k__Bacteria;p__Bacteroidetes;c__Bacteroidia;o__Bacteroidales;f__Prevotellaceae;g__Prevotellaceae_NK3B31_group;s__uncultured_bacterium
OTU32	34	833	47	103	149	1139	231	1357	300	124	4	2	1	1	0	0	0	5	0	0	1	5	1	0	2	63	449	221	102	50	k__Bacteria;p__Firmicutes;c__Clostridia;o__Clostridiales;f__Lachnospiraceae;g__Lachnospiraceae_UCG-006;s__uncultured_bacterium
OTU39	44	41	76	339	1577	3	39	23	6	0	0	0	0	0	0	0	0	0	0	0	0	0	0	0	0	1429	49	49	8	27	k__Bacteria;p__Firmicutes;c__Clostridia;o__Clostridiales;f__Lachnospiraceae;g__Lachnospiraceae_NK4A136_group;s__uncultured_bacterium
OTU59	290	68	287	127	186	28	570	0	9	44	1	0	0	63	0	0	0	1	0	1	0	0	1	1	0	689	91	880	203	952	k__Bacteria;p__Bacteroidetes;c__Bacteroidia;o__Bacteroidales;f__Muribaculaceae
OTU86	627	68	575	75	425	29	254	13	11	75	3	1	0	1	0	141	243	40	324	509	21	0	0	1	3	694	274	515	185	408	k__Bacteria;p__Firmicutes;c__Clostridia;o__Clostridiales;f__Ruminococcaceae;g__Ruminiclostridium_9
OTU29	0	1	0	4	0	1	14	6	4	0	82	51	414	6134	8	0	1	0	3	2	12	130	41	0	48	0	0	6	3	3	k__Bacteria;p__Firmicutes;c__Clostridia;o__Clostridiales;f__Lachnospiraceae;g__Blautia;s__uncultured_Lachnospiraceae_bacterium
OTU33	602	21	654	92	237	3	313	0	4	863	1	0	0	0	1	30	129	82	10	104	0	0	0	0	0	320	540	151	330	1274	k__Bacteria;p__Bacteroidetes;c__Bacteroidia;o__Bacteroidales;f__Bacteroidaceae;g__Bacteroides
OTU36	53	57	82	118	81	354	139	506	114	8	0	0	0	0	0	2070	123	317	500	1042	13	0	0	0	0	196	136	185	134	179	k__Bacteria;p__Firmicutes;c__Clostridia;o__Clostridiales;f__Lachnospiraceae;g__GCA-900066575
OTU63	4	18	45	282	5	622	69	1204	301	2	1	0	0	0	0	0	0	2	1	0	0	0	1	0	1	1	50	48	15	58	k__Bacteria;p__Firmicutes;c__Clostridia;o__Clostridiales;f__Ruminococcaceae;g__Ruminococcaceae_UCG-014;s__uncultured_bacterium
OTU49	4	0	18	5	1	0	3	0	0	3	150	616	12	57	1	181	18	21	22	29	7	1722	1319	1	1264	70	44	83	11	114	k__Bacteria;p__Bacteroidetes;c__Bacteroidia;o__Bacteroidales;f__Bacteroidaceae;g__Bacteroides;s__Ambiguous_taxa
OTU76	0	1	0	0	0	0	1	0	0	0	2	1	1	2	0	242	3755	283	917	359	9	0	0	0	0	0	0	1	0	0	k__Bacteria;p__Bacteroidetes;c__Bacteroidia;o__Bacteroidales;f__Bacteroidaceae;g__Bacteroides
OTU44	84	429	170	538	15	182	8	499	158	3	0	0	2	9	1	201	142	203	200	172	2	6	4	44	23	21	116	77	5	72	k__Bacteria;p__Firmicutes;c__Erysipelotrichia;o__Erysipelotrichales;f__Erysipelotrichaceae;g__Turicibacter;s__uncultured_bacterium
OTU53	0	10	1	12	2	815	13	2571	1043	1	9	2	8	14	3	4	0	7	13	5	4	12	7	3	18	7	28	55	3	31	k__Bacteria;p__Firmicutes;c__Bacilli;o__Bacillales;f__Staphylococcaceae;g__Staphylococcus
OTU74	4	23	11	18	0	929	23	1828	1152	3	1	0	1	0	0	1	2	3	1	3	1	1	0	3	5	12	8	32	0	26	k__Bacteria;p__Actinobacteria;c__Actinobacteria;o__Corynebacteriales;f__Corynebacteriaceae;g__Corynebacterium_1
OTU75	68	9	753	8	989	0	75	3	3	239	0	0	0	1	0	1303	1	5	1950	415	0	0	0	0	0	3	14	28	265	35	k__Bacteria;p__Bacteroidetes;c__Bacteroidia;o__Bacteroidales;f__Prevotellaceae;g__Prevotellaceae_NK3B31_group;s__uncultured_bacterium
OTU45	210	2	48	7	11	7	10	1	3	37	0	0	0	0	0	383	52	949	870	895	1	0	0	0	0	388	18	1	14	19	k__Bacteria;p__Bacteroidetes;c__Bacteroidia;o__Bacteroidales;f__Prevotellaceae;g__Prevotellaceae_NK3B31_group;s__uncultured_bacterium
OTU83	947	23	716	32	359	16	563	4	8	78	2	0	0	0	0	1	4	2	3	9	0	1	0	1	0	594	72	340	104	242	k__Bacteria;p__Firmicutes;c__Clostridia;o__Clostridiales;f__Ruminococcaceae
OTU54	14	1808	262	0	0	543	14	1139	1123	0	0	0	0	0	0	0	0	1	0	0	0	0	0	0	0	41	0	0	0	0	k__Bacteria;p__Firmicutes;c__Clostridia;o__Clostridiales;f__Lachnospiraceae
OTU37	240	25	298	17	484	3	517	11	2	410	13	1	8	17	0	11	1	0	12	96	4	3	0	2	4	654	245	115	143	110	k__Bacteria;p__Firmicutes;c__Clostridia;o__Clostridiales;f__Ruminococcaceae
OTU38	34	195	219	672	37	152	73	252	138	0	0	0	0	0	0	3	9	2	84	20	0	5	4	30	10	58	184	291	37	176	k__Bacteria;p__Firmicutes;c__Clostridia;o__Clostridiales;f__Clostridiaceae_1;g__Clostridium_sensu_stricto_1;s__uncultured_bacterium
OTU52	459	35	452	101	332	24	216	5	13	419	2	0	0	0	0	10	1	1	13	58	1	0	0	0	0	663	440	203	158	187	k__Bacteria;p__Bacteroidetes;c__Bacteroidia;o__Bacteroidales;f__Muribaculaceae;g__uncultured_bacterium;s__uncultured_bacterium
OTU270	257	1080	98	20	117	249	60	870	52	3	0	1	0	0	0	0	1	0	0	0	0	0	0	0	0	0	1	6	18	5	k__Bacteria;p__Firmicutes;c__Clostridia;o__Clostridiales;f__Lachnospiraceae;g__Lachnospiraceae_UCG-006
OTU126	0	172	4	293	1	5	273	16	47	1	20	38	65	257	2	1	1	0	0	0	74	413	175	0	192	2	614	663	28	246	k__Bacteria;p__Firmicutes;c__Clostridia;o__Clostridiales;f__Lachnospiraceae;g__Blautia
OTU58	373	10	261	31	147	1	349	0	1	530	12	0	1	1	0	336	74	221	146	4	7	1	0	0	0	184	408	101	275	256	k__Bacteria;p__Bacteroidetes;c__Bacteroidia;o__Bacteroidales;f__Muribaculaceae;g__Muribaculum;s__uncultured_bacterium
OTU41	65	731	344	938	236	105	209	0	565	0	0	0	0	0	0	0	0	0	0	0	0	0	2	0	0	0	0	172	19	166	k__Bacteria;p__Firmicutes;c__Clostridia;o__Clostridiales;f__Ruminococcaceae;g__Ruminococcaceae_NK4A214_group
OTU55	7	0	1	17	4	0	26	0	0	34	165	388	354	157	316	298	88	23	850	54	6	183	157	0	4	47	74	32	11	80	k__Bacteria;p__Bacteroidetes;c__Bacteroidia;o__Bacteroidales;f__Bacteroidaceae;g__Bacteroides
OTU48	424	144	101	232	424	129	5	113	24	0	0	1	0	1	0	0	0	0	0	0	0	0	0	0	0	106	101	51	202	151	k__Bacteria;p__Firmicutes;c__Clostridia;o__Clostridiales;f__Lachnospiraceae;g__[Eubacterium]_xylanophilum_group;s__uncultured_bacterium
OTU60	108	0	4	8	2	52	1233	148	3	1471	0	0	0	0	0	0	0	0	0	3	0	0	0	0	0	1	52	511	225	6	k__Bacteria;p__Firmicutes;c__Clostridia;o__Clostridiales;f__Lachnospiraceae;g__Lachnospiraceae_NK4A136_group;s__uncultured_bacterium
OTU46	14	75	213	925	29	103	21	8	326	0	2	0	0	1	0	0	0	0	0	0	0	0	0	0	0	39	830	8	41	2	k__Bacteria;p__Firmicutes;c__Clostridia;o__Clostridiales;f__Lachnospiraceae;g__Roseburia
OTU51	23	14	134	30	34	2	280	0	59	221	13	20	14	3	0	84	64	3	81	12	1	18	23	0	2	244	234	96	134	283	k__Bacteria;p__Bacteroidetes;c__Bacteroidia;o__Bacteroidales;f__Muribaculaceae
OTU104	189	20	181	15	229	4	232	10	2	434	0	0	0	0	1	0	0	0	2	7	0	1	0	1	0	590	365	73	407	138	k__Bacteria;p__Firmicutes;c__Clostridia;o__Clostridiales;f__Ruminococcaceae;g__Oscillibacter;s__uncultured_bacterium
OTU124	0	0	0	0	2	1311	0	0	0	0	2	0	0	0	0	1	0	0	0	0	0	0	0	0	0	0	0	2	0	1463	k__Bacteria;p__Firmicutes;c__Clostridia;o__Clostridiales;f__Lachnospiraceae;g__[Eubacterium]_ruminantium_group;s__uncultured_bacterium
OTU195	66	146	21	275	15	488	48	416	729	0	0	0	0	0	0	0	0	26	0	0	0	2	0	0	0	37	109	203	128	46	k__Bacteria;p__Firmicutes;c__Clostridia;o__Clostridiales;f__Ruminococcaceae;g__Ruminococcaceae_UCG-014
OTU57	28	294	49	153	60	224	192	7	162	3	0	0	0	0	0	0	0	0	0	0	0	0	0	0	0	84	0	10	35	13	k__Bacteria;p__Firmicutes;c__Clostridia;o__Clostridiales;f__Lachnospiraceae
OTU47	30	0	1	3	0	844	18	1	712	0	0	0	0	0	0	0	0	0	0	0	0	0	0	0	0	240	2	351	23	141	k__Bacteria;p__Firmicutes;c__Clostridia;o__Clostridiales;f__Ruminococcaceae;g__[Eubacterium]_coprostanoligenes_group;s__Clostridiales_bacterium_42_27
OTU50	77	31	127	88	53	5	150	0	22	164	92	75	167	185	1	162	38	395	204	327	41	237	32	1	12	100	67	138	37	129	k__Bacteria;p__Proteobacteria;c__Deltaproteobacteria;o__Desulfovibrionales;f__Desulfovibrionaceae;g__uncultured;s__Ambiguous_taxa
OTU371	36	1	25	16	27	0	48	0	1	41	200	372	430	232	99	97	145	35	146	118	175	12	6	0	1	21	59	31	41	100	k__Bacteria;p__Bacteroidetes;c__Bacteroidia;o__Bacteroidales;f__Tannerellaceae;g__Parabacteroides;s__Ambiguous_taxa
OTU77	0	0	5	2	1	0	12	0	11	20	583	277	8	12	7	4	15	218	37	4	1	19	0	1	56	75	70	96	21	195	k__Bacteria;p__Bacteroidetes;c__Bacteroidia;o__Bacteroidales;f__Muribaculaceae
OTU65	0	2	0	9	3	9	2	19	30	3	82	134	303	227	88	75	26	69	52	133	471	240	314	141	75	0	5	5	0	3	k__Bacteria;p__Firmicutes;c__Bacilli;o__Lactobacillales;f__Enterococcaceae;g__Enterococcus
OTU112	154	104	369	115	417	20	19	19	79	4	0	0	0	0	0	0	0	0	0	0	0	0	0	0	0	210	137	133	140	236	k__Bacteria;p__Firmicutes;c__Clostridia;o__Clostridiales;f__Peptococcaceae;g__uncultured;s__Ambiguous_taxa
OTU79	2	9	4	20	4	4	18	0	0	2	5	47	10	181	0	928	76	49	363	147	51	17	91	0	0	2	2	9	1	3	k__Bacteria;p__Firmicutes;c__Clostridia;o__Clostridiales;f__Ruminococcaceae;g__UBA1819;s__uncultured_organism
OTU120	1	1430	85	142	42	406	88	65	148	5	0	0	0	0	0	0	1	0	0	0	0	8	0	0	16	110	0	20	73	22	k__Bacteria;p__Firmicutes;c__Clostridia;o__Clostridiales;f__Lachnospiraceae;g__A2;s__uncultured_bacterium
OTU81	0	0	0	1	1	0	1	0	0	1	61	176	74	7	623	13	167	7	22	63	192	96	39	16	88	1	2	0	0	0	k__Bacteria;p__Proteobacteria;c__Gammaproteobacteria;o__Enterobacteriales;f__Enterobacteriaceae;g__Morganella;s__Ambiguous_taxa
OTU61	38	371	32	57	76	611	163	295	247	6	0	0	0	0	0	0	0	1	0	0	0	0	0	0	0	39	5	7	31	38	k__Bacteria;p__Firmicutes;c__Clostridia;o__Clostridiales;f__Lachnospiraceae;g__Lachnospiraceae_NK4A136_group
OTU72	110	70	116	296	117	111	78	68	62	0	0	0	0	0	0	0	0	0	0	0	0	0	1	1	0	73	20	273	293	74	k__Bacteria;p__Firmicutes;c__Clostridia;o__Clostridiales;f__Lachnospiraceae;g__ASF356;s__uncultured_bacterium
OTU64	75	451	240	275	8	365	6	22	108	0	0	0	0	0	0	0	1	0	0	0	0	0	0	0	0	105	9	6	35	38	k__Bacteria;p__Firmicutes;c__Clostridia;o__Clostridiales;f__Lachnospiraceae
OTU166	4	245	18	145	11	353	8	103	1111	2	0	0	0	0	1	1	0	0	0	0	2	2	4	0	1	26	75	152	120	130	k__Bacteria;p__Patescibacteria;c__Saccharimonadia;o__Saccharimonadales;f__Saccharimonadaceae;g__Candidatus_Saccharimonas;s__uncultured_bacterium
OTU348	13	0	14	9	9	0	80	0	0	42	47	517	36	2	0	475	1	0	12	18	1	100	58	0	336	63	69	43	6	109	k__Bacteria;p__Bacteroidetes;c__Bacteroidia;o__Bacteroidales;f__Bacteroidaceae;g__Bacteroides
OTU62	812	318	828	0	0	6	0	63	0	0	0	0	0	0	0	0	0	0	2	1	0	0	0	0	0	0	3	3	2	8	k__Bacteria;p__Firmicutes;c__Clostridia;o__Clostridiales;f__Lachnospiraceae
OTU135	2	180	1935	20	11	14	7	120	3	0	0	0	0	0	0	0	0	0	0	0	0	0	0	0	0	1	3	5	0	2	k__Bacteria;p__Firmicutes;c__Clostridia;o__Clostridiales;f__Ruminococcaceae;g__Ruminococcaceae_UCG-014
OTU66	300	3	87	10	108	9	33	0	7	128	75	12	20	4	0	146	0	19	210	45	17	37	4	0	113	58	113	34	208	284	k__Bacteria;p__Bacteroidetes;c__Bacteroidia;o__Bacteroidales;f__Rikenellaceae;g__Alistipes
OTU69	1	0	4	1	1	6	15	23	17	2	0	0	0	0	0	523	216	10	12	10	7	0	0	0	0	9	33	40	85	10	k__Bacteria;p__Cyanobacteria;c__Melainabacteria;o__Gastranaerophilales;f__uncultured_bacterium;g__uncultured_bacterium;s__uncultured_bacterium
OTU73	4	0	0	382	441	11	9	5	92	1	0	0	0	0	0	0	0	0	0	0	0	0	0	0	1	45	9	32	171	292	k__Bacteria;p__Firmicutes;c__Clostridia;o__Clostridiales;f__Ruminococcaceae;g__Ruminiclostridium_6;s__uncultured_bacterium
OTU130	13	130	27	563	11	36	164	13	587	5	0	0	1	0	0	0	0	0	0	0	0	0	0	0	0	0	2	96	28	108	k__Bacteria;p__Firmicutes;c__Clostridia;o__Clostridiales;f__Ruminococcaceae;g__Ruminococcaceae_UCG-014
OTU218	6	0	0	1	2	0	0	0	0	1	2	0	0	1	0	302	318	481	307	455	12	0	1	0	0	2	1	8	4	4	k__Bacteria;p__Proteobacteria;c__Gammaproteobacteria;o__Betaproteobacteriales;f__Burkholderiaceae;g__Parasutterella;s__Ambiguous_taxa
OTU110	843	85	312	0	26	3	118	48	21	88	0	0	0	0	0	0	0	0	0	2	0	0	0	1	0	43	459	222	4	1	k__Bacteria;p__Firmicutes;c__Clostridia;o__Clostridiales;f__Ruminococcaceae;g__Ruminococcus_1
OTU89	442	3	24	39	71	9	10	1	1	21	0	0	0	0	0	0	1	0	0	0	0	0	0	0	0	2	6	71	194	184	k__Bacteria;p__Firmicutes;c__Clostridia;o__Clostridiales;f__Lachnospiraceae;g__Lachnospiraceae_NK4A136_group
OTU93	8	0	2	1	5	1	15	1	1	69	2	19	8	0	1	380	491	442	197	113	27	9	5	0	0	10	41	6	52	11	k__Bacteria;p__Proteobacteria;c__Gammaproteobacteria;o__Betaproteobacteriales;f__Burkholderiaceae;g__Parasutterella;s__gut_metagenome
OTU78	31	2	13	10	52	0	27	0	0	37	74	73	35	71	1	562	249	5	338	117	2	0	4	0	0	40	31	42	54	40	k__Bacteria;p__Bacteroidetes;c__Bacteroidia;o__Bacteroidales;f__Tannerellaceae;g__Parabacteroides
OTU90	33	25	51	50	34	151	173	85	19	337	22	12	0	19	0	0	1	0	0	1	5	72	3	0	72	79	136	47	57	39	k__Bacteria;p__Firmicutes;c__Clostridia;o__Clostridiales;f__Lachnospiraceae
OTU115	0	8	2	3	0	379	2	1064	357	0	0	1	0	0	0	1	0	2	0	0	0	0	0	0	0	3	2	5	0	4	k__Bacteria;p__Firmicutes;c__Bacilli;o__Bacillales;f__Staphylococcaceae;g__Staphylococcus;s__Staphylococcus_lentus
OTU116	23	189	116	281	23	56	166	21	234	4	0	1	0	0	0	0	0	0	0	0	0	0	0	0	0	9	6	197	22	78	k__Bacteria;p__Firmicutes;c__Clostridia;o__Clostridiales;f__Ruminococcaceae;g__Ruminococcaceae_UCG-014
OTU67	251	6	269	23	260	0	33	0	0	79	0	0	4	26	0	0	0	0	0	0	7	7	62	0	0	364	91	32	136	58	k__Bacteria;p__Bacteroidetes;c__Bacteroidia;o__Bacteroidales;f__Rikenellaceae;g__Rikenellaceae_RC9_gut_group;s__uncultured_bacterium
OTU68	0	0	32	8	0	146	104	0	26	16	1	0	0	0	0	0	0	0	0	0	0	2	0	1	0	249	55	846	0	88	k__Bacteria;p__Firmicutes;c__Clostridia;o__Clostridiales;f__Lachnospiraceae;g__Lachnospiraceae_NK4A136_group;s__uncultured_bacterium
OTU147	0	0	0	0	0	1	1	0	0	0	77	51	151	117	726	45	23	117	0	56	285	0	1	23	2	0	0	0	0	0	k__Bacteria;p__Proteobacteria;c__Gammaproteobacteria;o__Enterobacteriales;f__Enterobacteriaceae
OTU87	244	36	157	64	167	35	117	3	8	30	0	0	0	0	0	0	0	0	0	0	0	0	0	0	0	137	76	272	125	104	k__Bacteria;p__Bacteroidetes;c__Bacteroidia;o__Bacteroidales;f__Rikenellaceae;g__Alistipes;s__uncultured_bacterium
OTU108	71	2	65	17	30	0	123	0	0	242	0	0	0	1	1	134	156	59	112	158	5	0	0	0	0	184	80	44	17	235	k__Bacteria;p__Bacteroidetes;c__Bacteroidia;o__Bacteroidales;f__Muribaculaceae;g__uncultured_bacterium;s__uncultured_bacterium
OTU125	2	1	366	36	12	139	6	29	15	562	0	0	2	0	0	0	0	0	0	0	0	0	0	1	1	16	2	26	0	64	k__Bacteria;p__Firmicutes;c__Clostridia;o__Clostridiales;f__Lachnospiraceae;g__Lachnospiraceae_NK4A136_group;s__uncultured_bacterium
OTU70	143	4	112	91	106	3	150	0	3	75	0	32	1	9	1	85	23	102	82	58	0	0	0	0	0	99	58	104	66	187	k__Bacteria;p__Bacteroidetes;c__Bacteroidia;o__Bacteroidales;f__Muribaculaceae;g__uncultured_bacterium;s__uncultured_bacterium
OTU213	697	76	464	29	29	0	0	0	2	0	0	0	0	0	1	0	0	1	0	1	0	0	0	0	0	1	0	14	2	5	k__Bacteria;p__Firmicutes;c__Clostridia;o__Clostridiales;f__Lachnospiraceae;g__Lachnospiraceae_UCG-001
OTU91	19	9	28	337	202	29	57	1	1287	0	0	0	0	0	0	0	0	0	0	0	0	0	0	0	0	0	0	25	87	10	k__Bacteria;p__Firmicutes;c__Clostridia;o__Clostridiales;f__Lachnospiraceae
OTU352	0	0	0	0	2	0	4	0	0	1	247	306	280	195	372	33	41	4	18	103	1	5	8	0	8	1	1	1	3	9	k__Bacteria;p__Bacteroidetes;c__Bacteroidia;o__Bacteroidales;f__Bacteroidaceae;g__Bacteroides
OTU140	4	0	2	1	0	1	1	0	0	55	0	0	0	0	0	420	168	85	109	28	7	0	0	0	0	1	0	0	0	31	k__Bacteria;p__Cyanobacteria;c__Melainabacteria;o__Gastranaerophilales;f__uncultured_bacterium;g__uncultured_bacterium;s__uncultured_bacterium
OTU95	0	0	1	0	0	1	0	1	0	0	0	0	0	0	0	101	73	67	312	868	0	0	487	0	0	0	0	1	0	0	k__Bacteria;p__Firmicutes;c__Clostridia;o__Clostridiales;f__Peptostreptococcaceae;g__Clostridioides;s__Clostridioides_difficile
OTU100	15	216	222	39	7	97	12	73	193	1	3	15	6	88	2	11	20	45	143	4	1	13	44	0	1	142	23	106	75	49	k__Bacteria;p__Firmicutes;c__Clostridia;o__Clostridiales;f__Lachnospiraceae;g__Marvinbryantia;s__uncultured_bacterium
OTU80	0	0	1	1	0	0	0	0	0	1	27	212	15	444	3	334	34	3	0	0	154	234	6	0	62	0	1	0	0	0	k__Bacteria;p__Firmicutes;c__Clostridia;o__Clostridiales;f__Lachnospiraceae;g__Anaerostipes
OTU128	318	7	258	3	222	1	90	4	3	9	0	0	0	0	0	0	0	0	0	0	0	0	0	0	0	69	301	85	55	71	k__Bacteria;p__Firmicutes;c__Clostridia;o__Clostridiales;f__Ruminococcaceae;g__Ruminiclostridium;s__uncultured_bacterium
OTU123	113	6	57	13	93	0	106	0	3	43	0	0	0	11	0	28	38	54	42	8	5	0	0	0	0	91	126	95	27	223	k__Bacteria;p__Bacteroidetes;c__Bacteroidia;o__Bacteroidales;f__Tannerellaceae;g__Parabacteroides
OTU198	40	144	39	28	54	118	224	202	152	9	0	0	0	0	0	0	0	1	0	0	0	0	0	0	0	41	31	54	18	48	k__Bacteria;p__Firmicutes;c__Clostridia;o__Clostridiales;f__Lachnospiraceae
OTU85	60	8	17	121	84	2	171	1	6	152	0	0	0	0	0	0	0	0	0	0	0	0	0	0	0	95	140	141	71	129	k__Bacteria;p__Firmicutes;c__Clostridia;o__Clostridiales;f__Ruminococcaceae
OTU121	2	29	8	93	1	26	48	25	16	33	0	0	0	0	0	0	0	0	0	1	0	0	0	0	0	47	55	38	2	8	k__Bacteria;p__Firmicutes;c__Clostridia;o__Clostridiales;f__Ruminococcaceae;g__UBA1819;s__uncultured_bacterium
OTU142	33	2	106	6	58	0	40	0	1	8	61	0	4	111	0	58	49	19	118	166	1	1	0	0	0	179	122	35	91	64	k__Bacteria;p__Bacteroidetes;c__Bacteroidia;o__Bacteroidales;f__Marinifilaceae;g__Butyricimonas;s__uncultured_bacterium
OTU156	0	0	0	0	0	0	0	0	0	48	0	0	0	0	0	0	0	0	0	0	0	0	0	0	0	1684	0	0	1	0	k__Bacteria;p__Bacteroidetes;c__Bacteroidia;o__Bacteroidales;f__Prevotellaceae;g__Alloprevotella;s__uncultured_bacterium
OTU428	8	63	79	47	72	15	88	78	19	22	0	0	0	0	0	0	0	0	1	0	0	0	1	0	0	30	101	62	21	303	k__Bacteria;p__Firmicutes;c__Clostridia;o__Clostridiales;f__Lachnospiraceae
OTU137	2	162	5	4	76	22	6	271	13	0	0	0	0	0	0	0	0	0	0	0	1	1	0	1	0	5	95	59	14	4	k__Bacteria;p__Firmicutes;c__Clostridia;o__Clostridiales;f__Lachnospiraceae;g__Lachnospiraceae_NK4A136_group
OTU185	147	26	42	42	40	249	44	46	10	50	0	0	0	0	0	0	0	0	0	0	0	0	0	1	0	144	74	44	18	114	k__Bacteria;p__Firmicutes;c__Clostridia;o__Clostridiales;f__Lachnospiraceae
OTU94	0	0	0	0	0	0	0	0	0	0	0	20	1	1	1	324	160	335	253	391	3	0	1	0	0	0	0	0	0	0	k__Bacteria;p__Firmicutes;c__Clostridia;o__Clostridiales;f__Ruminococcaceae;g__Oscillibacter;s__uncultured_organism
OTU96	0	0	1	1	14	0	9	0	0	15	0	17	7	14	0	8	2	246	3	1	156	9	5	0	60	1	229	43	8	3	k__Bacteria;p__Bacteroidetes;c__Bacteroidia;o__Bacteroidales;f__Bacteroidaceae;g__Bacteroides;s__Bacteroides_fragilis
OTU122	1	5	109	6	85	0	2	0	1	0	0	0	0	0	0	312	0	0	0	453	0	0	0	0	0	17	203	136	147	111	k__Bacteria;p__Bacteroidetes;c__Bacteroidia;o__Bacteroidales;f__Barnesiellaceae;g__Barnesiella;s__Ambiguous_taxa
OTU190	3	8	3	22	0	10	0	5	8	0	0	0	0	0	0	155	48	203	214	82	6	0	0	0	0	0	29	26	5	56	k__Bacteria;p__Firmicutes;c__Erysipelotrichia;o__Erysipelotrichales;f__Erysipelotrichaceae;g__Faecalibaculum;s__uncultured_bacterium
OTU107	17	22	14	43	20	5	21	27	5	23	0	0	0	0	0	0	0	0	0	0	0	0	0	0	0	354	229	161	105	34	k__Bacteria;p__Firmicutes;c__Clostridia;o__Clostridiales;f__Ruminococcaceae;g__Anaerotruncus;s__uncultured_bacterium
OTU71	15	183	38	40	29	88	14	119	96	0	1	0	0	1	0	0	0	1	0	0	0	0	0	0	0	2	40	13	4	31	k__Bacteria;p__Firmicutes;c__Clostridia;o__Clostridiales;f__Ruminococcaceae;g__Ruminiclostridium_5
OTU134	115	17	121	117	71	32	48	3	20	42	0	0	0	8	0	0	0	26	0	1	0	0	0	0	0	49	43	98	40	91	k__Bacteria;p__Firmicutes;c__Clostridia;o__Clostridiales;f__Ruminococcaceae
OTU194	5	58	5	40	7	32	3	128	77	0	0	1	0	36	0	0	45	54	56	20	1	8	9	0	4	0	29	9	15	1	k__Bacteria;p__Firmicutes;c__Clostridia;o__Clostridiales;f__Lachnospiraceae
OTU169	64	124	68	83	24	61	31	189	26	1	0	0	0	0	0	0	0	1	0	0	0	0	0	0	0	41	84	19	14	18	k__Bacteria;p__Firmicutes;c__Clostridia;o__Clostridiales;f__Lachnospiraceae;g__A2
OTU138	0	4	2	4	0	2	1	7	7	0	2	1	0	12	0	110	74	124	77	318	1	14	22	0	0	0	1	4	0	0	k__Bacteria;p__Firmicutes;c__Erysipelotrichia;o__Erysipelotrichales;f__Erysipelotrichaceae;g__Holdemania
OTU111	35	3	140	41	9	1	38	0	0	8	0	0	0	2	0	8	10	0	93	3	14	0	0	0	0	39	58	207	5	96	k__Bacteria;p__Bacteroidetes;c__Bacteroidia;o__Bacteroidales;f__Rikenellaceae;g__Alistipes
OTU99	0	62	3	29	1	31	14	73	37	8	3	0	11	647	2	0	0	0	1	0	2	57	11	0	10	6	25	5	2	1	k__Bacteria;p__Firmicutes;c__Clostridia;o__Clostridiales;f__Lachnospiraceae;g__Blautia
OTU84	1	0	1	7	1	0	1	47	2	0	0	0	0	0	0	0	0	0	0	0	0	1	0	0	0	393	180	0	9	0	k__Bacteria;p__Firmicutes;c__Clostridia;o__Clostridiales;f__Ruminococcaceae;g__Ruminococcus_1
OTU285	100	22	52	99	45	9	118	1	2	30	2	20	0	0	0	4	2	0	8	7	0	5	0	0	1	82	58	93	47	130	k__Bacteria;p__Firmicutes;c__Clostridia;o__Clostridiales;f__Ruminococcaceae
OTU173	54	12	74	29	65	4	90	1	6	62	1	0	0	5	0	11	4	30	27	229	1	4	1	0	0	73	26	47	46	99	k__Bacteria;p__Firmicutes;c__Clostridia;o__Clostridiales;f__Ruminococcaceae;g__Ruminiclostridium_9;s__uncultured_bacterium
OTU109	1	2	1	0	0	0	0	9	0	1	0	0	0	0	0	0	0	1	0	0	0	0	0	0	0	2	650	0	0	1	k__Bacteria;p__Firmicutes;c__Clostridia;o__Clostridiales;f__Lachnospiraceae;g__Lachnospiraceae_UCG-001;s__uncultured_bacterium
OTU165	35	26	57	47	22	47	9	40	62	4	7	29	0	2	0	0	0	0	0	0	0	4	31	0	1	32	188	114	39	62	k__Bacteria;p__Firmicutes;c__Erysipelotrichia;o__Erysipelotrichales;f__Erysipelotrichaceae;g__Erysipelatoclostridium
OTU201	27	33	25	67	10	93	65	30	15	22	0	1	0	6	0	1	7	0	25	28	2	0	0	0	0	37	24	13	13	44	k__Bacteria;p__Firmicutes;c__Clostridia;o__Clostridiales;f__Ruminococcaceae;g__Ruminococcaceae_UCG-004;s__uncultured_bacterium
OTU178	32	59	118	87	53	87	14	59	41	1	0	0	0	47	0	0	0	0	0	0	0	0	1	0	0	0	35	57	31	60	k__Bacteria;p__Firmicutes;c__Clostridia;o__Clostridiales;f__Christensenellaceae;g__Christensenellaceae_R-7_group;s__bacterium_YE57
OTU343	0	0	0	0	0	0	0	0	0	0	22	64	0	70	0	49	64	175	59	389	0	0	0	0	5	0	0	0	0	0	k__Bacteria;p__Firmicutes;c__Erysipelotrichia;o__Erysipelotrichales;f__Erysipelotrichaceae;g__Erysipelatoclostridium;s__Ambiguous_taxa
OTU162	54	0	29	9	23	2	9	0	1	12	0	12	0	5	0	37	135	12	104	87	2	0	0	0	0	67	70	90	52	228	k__Bacteria;p__Bacteroidetes;c__Bacteroidia;o__Bacteroidales;f__Muribaculaceae
OTU205	21	54	93	166	43	127	12	4	111	0	0	0	0	0	0	1	0	0	0	0	0	0	0	0	0	1	20	90	40	74	k__Bacteria;p__Firmicutes;c__Clostridia;o__Clostridiales;f__Ruminococcaceae;g__Ruminococcaceae_UCG-009;s__uncultured_bacterium
OTU139	1	2	1	4	0	2	0	7	1	0	0	0	2	4	0	26	35	208	71	72	1	0	0	0	0	0	1	1	2	2	k__Bacteria;p__Firmicutes;c__Clostridia;o__Clostridiales;f__Lachnospiraceae
OTU192	13	141	57	3	23	41	97	40	30	7	2	0	0	22	0	0	0	0	0	0	0	0	2	0	0	44	44	37	24	34	k__Bacteria;p__Firmicutes;c__Clostridia;o__Clostridiales;f__Family_XIII;g__Family_XIII_UCG-001;s__uncultured_bacterium
OTU164	100	7	11	38	7	33	11	18	17	10	0	0	0	0	0	81	36	4	294	4	10	0	0	0	0	0	32	40	5	9	k__Bacteria;p__Cyanobacteria;c__Melainabacteria;o__Gastranaerophilales;f__uncultured_bacterium;g__uncultured_bacterium;s__uncultured_bacterium
OTU92	253	92	1	0	1	1	1	0	5	0	0	0	0	0	0	0	0	0	0	0	0	0	0	0	0	0	0	17	0	0	k__Bacteria;p__Firmicutes;c__Clostridia;o__Clostridiales;f__Lachnospiraceae
OTU256	2	3	3	86	1	10	1	133	51	0	0	0	0	0	0	0	0	0	0	0	0	0	0	0	0	0	7	38	14	33	k__Bacteria;p__Firmicutes;c__Clostridia;o__Clostridiales;f__Ruminococcaceae;g__Ruminococcaceae_UCG-014
OTU97	0	0	0	0	0	0	1	1	0	2	48	43	307	65	120	0	0	0	0	0	100	24	16	29	41	0	8	1	1	0	k__Bacteria;p__Spirochaetes;c__Spirochaetia;o__Spirochaetales;f__Spirochaetaceae;g__Sphaerochaeta;s__uncultured_bacterium
OTU242	0	7	0	331	0	12	5	1	123	8	0	0	0	0	0	0	0	0	0	0	0	0	0	1	0	1	0	0	89	6	k__Bacteria;p__Firmicutes;c__Clostridia;o__Clostridiales;f__Ruminococcaceae;g__Ruminococcaceae_UCG-014
OTU167	114	1	88	3	81	4	59	1	3	216	0	0	0	3	1	1	0	1	70	3	0	0	0	0	0	20	68	17	35	41	k__Bacteria;p__Bacteroidetes;c__Bacteroidia;o__Bacteroidales;f__Prevotellaceae;g__Prevotellaceae_UCG-001
OTU193	9	34	26	112	16	68	11	79	74	1	0	0	0	24	0	0	0	1	0	0	0	0	14	0	0	13	27	132	16	35	k__Bacteria;p__Firmicutes;c__Clostridia;o__Clostridiales;f__Family_XIII;g__[Eubacterium]_nodatum_group
OTU114	0	0	0	3	0	1	32	0	26	0	0	0	0	0	0	0	0	0	0	0	0	0	0	0	1	2	247	229	26	0	k__Bacteria;p__Firmicutes;c__Clostridia;o__Clostridiales;f__Lachnospiraceae
OTU160	79	37	35	11	19	20	33	22	11	3	0	0	0	0	0	0	0	0	0	1	0	0	1	0	0	72	28	73	13	43	k__Bacteria;p__Firmicutes;c__Clostridia;o__Clostridiales;f__Lachnospiraceae;g__Tyzzerella;s__uncultured_bacterium
OTU146	0	0	0	0	0	0	0	0	0	0	7	57	13	17	7	109	178	81	186	160	4	29	11	0	29	0	1	0	0	0	k__Bacteria;p__Firmicutes;c__Clostridia;o__Clostridiales;f__Ruminococcaceae;g__Flavonifractor;s__uncultured_bacterium
OTU153	1	14	1	11	1	16	12	5	9	7	21	32	1	93	0	47	42	61	54	76	1	84	226	0	39	0	5	6	2	9	k__Bacteria;p__Firmicutes;c__Clostridia;o__Clostridiales;f__Lachnospiraceae
OTU129	1	6	5	16	0	136	8	256	376	0	1	0	0	0	0	0	0	0	1	0	0	0	1	0	4	0	4	13	0	8	k__Bacteria;p__Firmicutes;c__Bacilli;o__Bacillales;f__Staphylococcaceae;g__Jeotgalicoccus;s__Ambiguous_taxa
OTU82	2	0	0	0	1	0	2	0	3	2	33	128	7	65	24	1	0	0	0	0	148	208	43	0	361	0	4	1	1	6	k__Bacteria;p__Proteobacteria;c__Gammaproteobacteria;o__Betaproteobacteriales;f__Burkholderiaceae;g__Sutterella;s__Ambiguous_taxa
OTU158	77	11	52	53	51	23	4	1	20	0	0	0	0	0	0	13	2	0	10	8	0	0	0	1	0	94	44	61	16	48	k__Bacteria;p__Firmicutes;c__Clostridia;o__Clostridiales;f__Ruminococcaceae;g__Ruminococcaceae_NK4A214_group;s__uncultured_bacterium
OTU144	4	0	0	37	0	7	17	0	0	34	39	21	28	36	10	71	22	80	25	68	24	37	29	0	1	3	61	6	32	36	k__Bacteria;p__Proteobacteria;c__Gammaproteobacteria;o__Betaproteobacteriales;f__Burkholderiaceae;g__Oxalobacter
OTU189	0	0	0	0	0	243	0	0	1	0	1	0	0	1	0	0	0	0	0	0	0	0	0	0	0	0	0	0	0	215	k__Bacteria;p__Firmicutes;c__Clostridia;o__Clostridiales;f__Ruminococcaceae;g__Ruminococcus_1
OTU56	1	0	0	0	0	0	0	0	0	0	35	20	0	331	1	6	42	54	91	12	3	3	0	0	4	0	0	0	0	0	k__Bacteria;p__Firmicutes;c__Clostridia;o__Clostridiales;f__Lachnospiraceae;g__Lachnoclostridium
OTU141	0	0	8	0	0	0	0	0	0	0	9	4	79	0	18	0	0	0	0	0	47	20	2	469	226	0	0	0	0	0	k__Bacteria;p__Tenericutes;c__Mollicutes;o__Anaeroplasmatales;f__Anaeroplasmataceae;g__Anaeroplasma;s__uncultured_bacterium
OTU279	27	65	195	7	2	1	49	14	0	0	0	0	0	0	0	0	0	0	0	0	0	0	0	0	0	19	63	33	1	7	k__Bacteria;p__Firmicutes;c__Clostridia;o__Clostridiales;f__Lachnospiraceae;g__Roseburia;s__uncultured_bacterium
OTU180	20	1	19	7	19	0	28	0	1	5	5	0	7	38	0	193	131	18	112	175	0	1	1	0	0	22	12	28	17	37	k__Bacteria;p__Bacteroidetes;c__Bacteroidia;o__Bacteroidales;f__Rikenellaceae;g__Alistipes;s__uncultured_organism
OTU119	161	1	49	5	15	0	24	0	1	38	0	0	0	0	0	2	1	12	83	1	0	0	0	0	0	29	115	55	92	88	k__Bacteria;p__Bacteroidetes;c__Bacteroidia;o__Bacteroidales;f__Muribaculaceae
OTU204	0	0	5	331	15	5	0	0	11	0	0	0	0	0	0	0	0	0	0	0	0	0	0	0	0	0	0	0	0	1	k__Bacteria;p__Firmicutes;c__Clostridia;o__Clostridiales;f__Lachnospiraceae
OTU105	0	0	7	7	14	4	2	0	8	31	0	0	0	0	0	0	0	0	0	0	0	0	0	0	0	124	64	73	27	401	k__Bacteria;p__Bacteroidetes;c__Bacteroidia;o__Bacteroidales;f__Muribaculaceae;g__uncultured_bacterium;s__uncultured_bacterium
OTU184	2	2	8	8	2	359	1	33	8	0	0	0	0	0	0	0	0	0	0	0	0	0	0	0	0	178	14	22	0	110	k__Bacteria;p__Firmicutes;c__Clostridia;o__Clostridiales;f__Lachnospiraceae;g__Lachnospiraceae_NK4A136_group
OTU136	2	27	115	92	18	10	1	0	0	0	0	0	0	0	0	0	0	0	0	0	0	0	0	0	0	118	8	0	92	66	k__Bacteria;p__Firmicutes;c__Clostridia;o__Clostridiales;f__Lachnospiraceae
OTU211	75	2	8	7	561	1	0	0	1	0	0	0	0	0	0	0	0	0	0	0	0	0	0	0	0	0	0	0	2	23	k__Bacteria;p__Firmicutes;c__Clostridia;o__Clostridiales;f__Lachnospiraceae;g__Roseburia;s__uncultured_bacterium
OTU161	31	19	29	13	43	19	38	14	6	50	0	1	0	0	1	0	0	0	0	0	0	2	0	0	0	97	43	13	31	64	k__Bacteria;p__Firmicutes;c__Clostridia;o__Clostridiales;f__Lachnospiraceae
OTU172	40	2	198	4	1	0	19	0	0	2	0	0	0	0	1	1	1	1	0	42	0	0	0	0	0	0	31	141	37	160	k__Bacteria;p__Bacteroidetes;c__Bacteroidia;o__Bacteroidales;f__Marinifilaceae;g__Odoribacter;s__uncultured_bacterium
OTU148	0	1	0	0	0	11	287	24	48	58	0	0	13	121	2	0	1	0	0	1	0	2	0	0	0	0	23	101	0	93	k__Bacteria;p__Firmicutes;c__Clostridia;o__Clostridiales;f__Lachnospiraceae
OTU388	52	16	135	4	156	4	53	1	0	3	0	1	0	0	0	0	0	0	0	0	1	0	0	0	0	136	16	31	40	54	k__Bacteria;p__Firmicutes;c__Clostridia;o__Clostridiales;f__Ruminococcaceae;g__Oscillibacter;s__uncultured_bacterium
OTU208	363	325	204	0	0	2	0	0	0	0	0	0	0	0	0	0	0	0	0	0	0	0	0	0	0	0	0	0	0	0	k__Bacteria;p__Firmicutes;c__Clostridia;o__Clostridiales;f__Lachnospiraceae;g__[Bacteroides]_pectinophilus_group;s__uncultured_bacterium
OTU292	127	3	41	80	83	3	7	0	3	0	0	0	0	0	0	0	0	0	0	0	0	0	0	0	0	93	1	104	37	171	k__Bacteria;p__Firmicutes;c__Clostridia;o__Clostridiales;f__Ruminococcaceae
OTU145	1	0	1	1	0	0	0	0	0	23	14	0	13	71	1	60	87	90	124	235	4	0	4	0	0	43	6	4	0	1	k__Bacteria;p__Bacteroidetes;c__Bacteroidia;o__Bacteroidales;f__Rikenellaceae;g__Alistipes;s__Ambiguous_taxa
OTU290	20	44	74	61	12	12	47	77	34	5	0	0	0	0	0	26	0	6	35	46	2	0	0	0	0	12	33	26	11	31	k__Bacteria;p__Firmicutes;c__Clostridia;o__Clostridiales;f__Lachnospiraceae;g__uncultured;s__Clostridium_sp._Culture-54
OTU191	19	32	65	32	23	34	6	31	20	0	1	0	0	0	0	0	0	0	0	0	0	0	0	0	0	51	34	67	42	94	k__Bacteria;p__Firmicutes;c__Clostridia;o__Clostridiales;f__Defluviitaleaceae;g__Defluviitaleaceae_UCG-011
OTU113	5	24	16	121	4	41	3	18	142	0	0	0	0	0	0	28	10	27	23	38	0	0	0	0	0	28	23	53	2	49	k__Bacteria;p__Firmicutes;c__Clostridia;o__Clostridiales;f__Christensenellaceae;g__Christensenellaceae_R-7_group
OTU179	55	84	61	78	44	12	0	9	52	0	0	0	0	0	0	0	0	0	0	0	0	0	0	1	0	137	6	15	122	34	k__Bacteria;p__Firmicutes;c__Clostridia;o__Clostridiales;f__Lachnospiraceae
OTU264	205	16	132	16	19	14	1	12	4	0	0	0	0	0	0	0	0	0	0	0	0	0	0	0	0	18	68	4	5	5	k__Bacteria;p__Firmicutes;c__Clostridia;o__Clostridiales;f__Lachnospiraceae;g__Lachnoclostridium
OTU209	34	35	40	24	34	76	26	31	12	7	1	0	0	0	0	0	0	0	0	0	0	0	0	0	0	35	13	19	32	15	k__Bacteria;p__Firmicutes;c__Clostridia;o__Clostridiales;f__Ruminococcaceae;g__Ruminiclostridium_5;s__uncultured_bacterium
OTU133	245	2	105	83	0	1	0	0	0	0	0	0	0	0	0	0	0	0	0	0	0	0	0	0	0	0	0	0	0	0	k__Bacteria;p__Firmicutes;c__Clostridia;o__Clostridiales;f__Lachnospiraceae;g__Blautia
OTU260	76	7	6	20	106	47	0	1	0	0	0	0	0	0	0	0	0	0	0	0	0	0	0	0	0	81	2	0	1	4	k__Bacteria;p__Firmicutes;c__Clostridia;o__Clostridiales;f__Lachnospiraceae;g__Roseburia
OTU282	34	117	32	47	31	6	35	1	18	0	0	1	0	0	0	25	12	0	1	70	0	0	0	0	0	12	1	3	0	0	k__Bacteria;p__Firmicutes;c__Clostridia;o__Clostridiales;f__Lachnospiraceae;g__Roseburia
OTU149	0	0	0	0	0	0	2	0	0	0	26	28	20	392	11	0	0	0	0	0	1	15	0	0	0	0	0	22	0	2	k__Bacteria;p__Firmicutes;c__Clostridia;o__Clostridiales;f__Ruminococcaceae;g__Ruminococcaceae_UCG-008;s__uncultured_bacterium
OTU239	41	53	58	10	4	105	68	68	38	0	0	0	0	0	0	0	0	0	0	0	0	0	0	0	0	25	19	5	11	4	k__Bacteria;p__Firmicutes;c__Clostridia;o__Clostridiales;f__Lachnospiraceae;g__uncultured;s__uncultured_bacterium
OTU171	95	2	44	5	123	0	93	1	0	48	0	0	0	0	0	13	0	0	2	43	0	0	0	0	0	6	76	13	26	73	k__Bacteria;p__Bacteroidetes;c__Bacteroidia;o__Bacteroidales;f__Muribaculaceae;g__uncultured_bacterium;s__uncultured_bacterium
OTU177	16	2	80	38	33	20	16	18	27	31	0	0	0	1	0	0	0	1	0	4	0	0	0	0	0	27	29	56	35	6	k__Bacteria;p__Firmicutes;c__Clostridia;o__Clostridiales;f__Lachnospiraceae
OTU275	3	22	17	79	1	16	14	10	5	6	0	0	0	0	0	0	0	0	0	0	0	0	0	0	0	19	22	10	5	6	k__Bacteria;p__Firmicutes;c__Clostridia;o__Clostridiales;f__Lachnospiraceae
OTU425	12	6	8	22	20	6	142	2	4	100	3	0	0	0	0	0	0	0	0	0	0	1	0	0	0	23	91	21	22	20	k__Bacteria;p__Firmicutes;c__Clostridia;o__Clostridiales;f__Lachnospiraceae;g__uncultured;s__uncultured_bacterium
OTU234	0	0	0	0	0	144	0	311	172	0	0	0	0	0	0	0	0	1	0	0	0	0	0	0	0	0	0	0	0	0	k__Bacteria;p__Actinobacteria;c__Actinobacteria;o__Corynebacteriales;f__Corynebacteriaceae;g__Corynebacterium_1;s__Corynebacterium_glutamicum
OTU102	0	7	0	7	0	2	2	173	24	0	5	3	2	181	0	0	0	0	0	0	0	44	63	0	5	0	33	46	2	10	k__Bacteria;p__Firmicutes;c__Clostridia;o__Clostridiales;f__Lachnospiraceae
OTU346	1	22	16	30	18	4	21	28	6	8	0	0	0	1	0	1	1	0	251	82	1	1	0	0	0	12	26	12	4	40	k__Bacteria;p__Firmicutes;c__Clostridia;o__Clostridiales;f__Lachnospiraceae
OTU217	0	0	0	0	0	0	1	0	1	0	0	0	0	0	0	132	69	29	93	343	3	0	0	0	0	1	0	1	0	1	k__Bacteria;p__Cyanobacteria;c__Melainabacteria;o__Gastranaerophilales;f__gut_metagenome;g__gut_metagenome;s__gut_metagenome
OTU143	0	0	0	0	0	0	0	0	0	0	2	24	31	396	7	31	10	81	26	6	0	1	0	0	0	0	0	0	0	0	k__Bacteria;p__Firmicutes;c__Clostridia;o__Clostridiales;f__Lachnospiraceae;g__Sellimonas;s__uncultured_bacterium
OTU326	0	0	19	2	475	0	4	1	4	0	0	0	0	0	0	0	0	0	0	0	0	0	0	0	0	0	0	0	77	1	k__Bacteria;p__Firmicutes;c__Clostridia;o__Clostridiales;f__Lachnospiraceae;g__Roseburia
OTU206	27	115	53	0	0	356	0	49	200	0	0	0	0	0	0	1	0	0	0	0	0	0	0	0	0	0	0	0	0	0	k__Bacteria;p__Firmicutes;c__Clostridia;o__Clostridiales;f__Clostridiaceae_1;g__Candidatus_Arthromitus
OTU237	0	0	0	188	14	3	1	0	168	0	0	0	0	0	0	0	0	0	0	0	0	0	0	0	0	0	0	4	80	222	k__Bacteria;p__Firmicutes;c__Clostridia;o__Clostridiales;f__Ruminococcaceae;g__Ruminococcaceae_UCG-014
OTU202	0	0	1	1	0	131	0	326	169	0	2	0	0	2	0	1	0	1	1	1	1	0	0	0	0	2	0	0	0	0	k__Bacteria;p__Firmicutes;c__Bacilli;o__Lactobacillales;f__Aerococcaceae;g__Aerococcus;s__Ambiguous_taxa
OTU106	123	4	16	0	45	6	0	0	0	1	0	0	0	0	0	0	0	0	0	0	0	0	0	0	0	220	13	2	1	63	k__Bacteria;p__Bacteroidetes;c__Bacteroidia;o__Bacteroidales;f__Rikenellaceae;g__Alistipes;s__uncultured_bacterium
OTU151	0	7	1	16	0	0	9	0	0	0	47	68	38	195	6	3	9	14	12	12	16	23	59	0	0	1	5	18	2	9	k__Bacteria;p__Firmicutes;c__Clostridia;o__Clostridiales;f__Christensenellaceae;g__Catabacter;s__Christensenella_massiliensis
OTU216	4	11	24	261	43	5	1	8	10	0	0	0	0	0	0	0	0	0	0	0	0	0	0	0	0	0	0	0	8	3	k__Bacteria;p__Firmicutes;c__Clostridia;o__Clostridiales;f__Lachnospiraceae
OTU186	153	0	0	23	0	0	0	1	0	0	0	0	0	0	0	0	0	0	0	0	0	0	0	0	0	0	0	0	23	73	k__Bacteria;p__Firmicutes;c__Clostridia;o__Clostridiales;f__Lachnospiraceae;g__Roseburia;s__uncultured_bacterium
OTU98	8	89	26	120	7	65	43	4	113	3	0	0	1	1	0	0	0	0	0	0	0	0	2	1	0	8	5	1	2	3	k__Bacteria;p__Actinobacteria;c__Coriobacteriia;o__Coriobacteriales;f__Eggerthellaceae;g__Enterorhabdus;s__uncultured_bacterium
OTU118	15	4	83	42	3	159	34	7	4	0	0	0	0	0	0	0	0	0	0	0	0	0	0	0	0	10	5	17	16	286	k__Bacteria;p__Firmicutes;c__Clostridia;o__Clostridiales;f__Ruminococcaceae;g__Fournierella
OTU230	0	190	8	55	1	34	18	1	158	0	0	0	0	4	0	0	0	0	0	0	0	0	0	0	0	0	32	80	22	23	k__Bacteria;p__Firmicutes;c__Clostridia;o__Clostridiales;f__Lachnospiraceae;g__[Ruminococcus]_gauvreauii_group;s__Ambiguous_taxa
OTU132	0	35	2	81	4	32	10	8	54	11	1	0	3	9	0	0	0	0	0	0	0	1	2	1	0	13	8	7	10	2	k__Bacteria;p__Actinobacteria;c__Coriobacteriia;o__Coriobacteriales;f__Eggerthellaceae;g__Enterorhabdus;s__uncultured_bacterium
OTU163	34	1	45	20	29	0	28	0	7	28	0	0	0	0	0	0	1	0	0	0	0	0	0	0	0	56	60	41	64	7	k__Bacteria;p__Bacteroidetes;c__Bacteroidia;o__Bacteroidales;f__Muribaculaceae
OTU296	47	9	22	46	39	28	42	49	6	3	0	0	0	0	0	0	0	0	0	0	0	0	0	1	0	31	54	37	25	73	k__Bacteria;p__Firmicutes;c__Clostridia;o__Clostridiales;f__Lachnospiraceae
OTU247	33	2	29	1	18	4	63	4	2	98	0	0	0	0	0	0	0	0	0	0	0	0	0	0	0	51	18	33	64	49	k__Bacteria;p__Firmicutes;c__Clostridia;o__Clostridiales;f__Ruminococcaceae
OTU212	13	75	6	5	54	0	1	0	10	0	0	0	0	0	0	0	0	0	0	0	0	0	1	0	0	0	0	0	47	21	k__Bacteria;p__Firmicutes;c__Clostridia;o__Clostridiales;f__Ruminococcaceae;g__Ruminococcaceae_UCG-014;s__uncultured_bacterium
OTU215	13	25	12	33	27	151	64	26	0	0	0	0	0	0	0	0	0	0	0	0	0	0	0	0	0	52	0	17	36	2	k__Bacteria;p__Firmicutes;c__Clostridia;o__Clostridiales;f__Lachnospiraceae;g__Lachnospiraceae_NK4A136_group
OTU250	36	4	38	4	20	1	29	0	0	22	1	0	0	34	0	22	29	19	7	45	0	31	2	0	0	62	15	10	25	28	k__Bacteria;p__Bacteroidetes;c__Bacteroidia;o__Bacteroidales;f__Muribaculaceae;g__uncultured_bacterium;s__uncultured_bacterium
OTU375	0	0	0	0	0	0	0	0	0	0	0	0	0	0	0	0	0	0	0	0	0	0	0	0	0	711	1	0	0	0	k__Bacteria;p__Firmicutes;c__Clostridia;o__Clostridiales;f__Lachnospiraceae;g__Roseburia;s__uncultured_bacterium
OTU200	0	0	9	0	3	0	658	0	0	0	0	0	0	0	0	0	0	0	0	0	0	0	0	0	0	0	0	0	0	0	k__Bacteria;p__Firmicutes;c__Clostridia;o__Clostridiales;f__Lachnospiraceae;g__Coprococcus_2;s__uncultured_bacterium
OTU170	0	0	0	36	0	15	124	59	151	78	0	0	0	0	0	0	0	0	0	0	0	0	0	0	0	25	83	7	0	2	k__Bacteria;p__Firmicutes;c__Clostridia;o__Clostridiales;f__Lachnospiraceae;g__Lachnospiraceae_NK4A136_group
OTU314	4	4	15	14	16	63	56	4	19	11	0	0	0	0	0	0	0	0	0	0	0	0	0	0	0	53	1	3	68	37	k__Bacteria;p__Firmicutes;c__Clostridia;o__Clostridiales;f__Lachnospiraceae
OTU103	0	3	0	6	0	0	18	13	12	20	7	17	8	192	0	33	41	32	46	38	2	2	3	0	0	0	18	4	4	3	k__Bacteria;p__Firmicutes;c__Clostridia;o__Clostridiales;f__Ruminococcaceae
OTU157	5	0	28	42	28	1	0	0	3	0	0	0	0	0	0	0	0	0	0	0	0	0	0	0	0	46	72	117	6	132	k__Bacteria;p__Firmicutes;c__Clostridia;o__Clostridiales;f__Ruminococcaceae
OTU273	9	18	34	23	14	15	56	44	8	21	2	0	0	6	0	0	1	3	0	0	0	0	0	0	0	15	21	27	12	24	k__Bacteria;p__Firmicutes;c__Clostridia;o__Clostridiales;f__Lachnospiraceae
OTU199	0	0	0	4	3	421	1	0	0	0	1	0	0	0	0	0	0	0	0	0	0	0	0	0	0	1	0	0	2	7	k__Bacteria;p__Firmicutes;c__Clostridia;o__Clostridiales;f__Lachnospiraceae;g__Lachnospiraceae_NK4A136_group
OTU359	4	4	1	19	1	1	0	1	2	0	0	0	0	42	0	0	1	1	2	2	0	1	196	0	0	0	25	73	14	14	k__Bacteria;p__Firmicutes;c__Clostridia;o__Clostridiales;f__Lachnospiraceae;g__uncultured;s__Frisingicoccus_caecimuris
OTU397	32	66	14	12	15	16	11	69	13	17	0	2	0	0	0	0	0	0	0	0	0	2	0	0	0	20	28	113	9	21	k__Bacteria;p__Firmicutes;c__Clostridia;o__Clostridiales;f__Lachnospiraceae
OTU306	40	1	52	11	23	2	50	0	0	0	0	0	0	0	0	17	11	0	5	1	0	0	1	0	0	18	13	42	65	49	k__Bacteria;p__Bacteroidetes;c__Bacteroidia;o__Bacteroidales;f__Muribaculaceae;g__uncultured_bacterium;s__uncultured_bacterium
OTU254	2	0	17	11	11	48	11	0	1	0	0	0	0	0	0	0	0	0	0	0	0	0	0	0	0	1	0	1	3	54	k__Bacteria;p__Firmicutes;c__Clostridia;o__Clostridiales;f__Lachnospiraceae;g__uncultured;s__uncultured_bacterium
OTU196	165	0	32	15	8	9	10	0	1	80	1	0	16	0	0	0	0	0	0	1	0	0	0	0	0	20	18	22	14	19	k__Bacteria;p__Proteobacteria;c__Deltaproteobacteria;o__Desulfovibrionales;f__Desulfovibrionaceae;g__Bilophila;s__uncultured_bacterium
OTU408	3	16	10	26	3	27	52	3	18	22	0	0	0	3	0	2	1	1	23	2	1	0	0	0	0	49	4	54	4	14	k__Bacteria;p__Firmicutes;c__Clostridia;o__Clostridiales;f__Lachnospiraceae
OTU187	9	124	4	10	0	107	0	0	32	0	0	0	0	0	0	0	0	0	0	0	0	0	0	0	0	46	4	15	0	166	k__Bacteria;p__Firmicutes;c__Clostridia;o__Clostridiales;f__Ruminococcaceae;g__Ruminococcaceae_UCG-014
OTU238	0	23	15	60	1	10	0	18	347	0	0	0	0	0	0	0	0	0	0	0	0	0	1	0	0	1	0	20	2	16	k__Bacteria;p__Firmicutes;c__Clostridia;o__Clostridiales;f__Ruminococcaceae;g__Ruminococcaceae_UCG-014
OTU382	25	18	26	27	12	11	35	5	13	10	1	1	0	2	0	0	0	10	19	24	1	0	0	0	0	27	27	13	6	10	k__Bacteria;p__Firmicutes;c__Clostridia;o__Clostridiales;f__Lachnospiraceae;g__Lachnospiraceae_FCS020_group;s__uncultured_bacterium
OTU274	4	10	6	4	4	14	3	55	1	1	0	0	0	0	0	0	0	0	0	0	0	0	0	1	0	49	59	73	7	17	k__Bacteria;p__Firmicutes;c__Clostridia;o__Clostridiales;f__Lachnospiraceae
OTU286	18	2	22	14	3	33	35	11	0	0	0	0	0	0	0	0	0	0	0	0	0	0	0	0	0	9	21	26	9	2	k__Bacteria;p__Firmicutes;c__Clostridia;o__Clostridiales;f__Lachnospiraceae
OTU423	4	5	26	41	15	1	14	0	8	3	0	2	1	9	0	0	0	0	2	0	0	0	0	0	0	48	17	38	8	39	k__Bacteria;p__Bacteroidetes;c__Bacteroidia;o__Bacteroidales;f__Muribaculaceae
OTU381	1	1	19	0	0	0	5	0	0	5	0	0	0	0	1	0	0	0	0	0	2	0	0	0	0	161	100	26	0	11	k__Bacteria;p__Bacteroidetes;c__Bacteroidia;o__Bacteroidales;f__Rikenellaceae;g__Rikenellaceae_RC9_gut_group;s__Ambiguous_taxa
OTU203	5	16	0	8	0	46	6	2	152	5	0	0	0	0	0	0	0	0	0	0	1	0	14	0	0	1	0	3	4	4	k__Bacteria;p__Firmicutes;c__Clostridia;o__Clostridiales;f__Ruminococcaceae;g__Ruminococcaceae_UCG-013;s__uncultured_organism
OTU435	0	0	3	0	1	311	0	328	41	0	0	0	0	0	0	0	0	0	0	0	0	0	0	0	0	2	1	3	0	1	k__Bacteria;p__Firmicutes;c__Clostridia;o__Clostridiales;f__Lachnospiraceae
OTU420	41	4	65	27	14	0	18	9	0	2	0	0	0	0	0	1	0	0	0	4	0	0	0	0	0	68	35	60	16	25	k__Bacteria;p__Firmicutes;c__Clostridia;o__Clostridiales;f__Ruminococcaceae;g__Intestinimonas
OTU154	0	0	0	1	0	0	0	0	0	0	16	20	1	60	16	67	21	68	39	92	12	11	18	0	2	0	0	0	0	0	k__Bacteria;p__Firmicutes;c__Clostridia;o__Clostridiales;f__Ruminococcaceae;g__Ruminiclostridium_5;s__uncultured_organism
OTU302	6	0	30	13	285	11	0	1	1	7	0	0	0	0	0	0	0	0	0	0	0	0	0	0	0	2	31	1	1	16	k__Bacteria;p__Firmicutes;c__Clostridia;o__Clostridiales;f__Lachnospiraceae;g__Lachnospiraceae_NK4A136_group;s__uncultured_bacterium
OTU197	21	0	31	3	11	0	16	0	1	28	97	0	0	1	0	3	0	1	11	2	1	1	0	0	0	6	23	49	13	60	k__Bacteria;p__Bacteroidetes;c__Bacteroidia;o__Bacteroidales;f__Muribaculaceae;g__uncultured_bacterium;s__uncultured_bacterium
OTU207	0	10	11	10	1	33	4	1	15	3	0	0	0	0	0	0	0	0	0	0	0	0	0	0	0	6	18	2	2	17	k__Bacteria;p__Firmicutes;c__Clostridia;o__Clostridiales;f__Lachnospiraceae;g__uncultured
OTU168	27	0	22	1	14	0	4	0	0	0	0	0	0	3	0	0	0	0	0	0	0	0	0	0	0	16	146	69	27	143	k__Bacteria;p__Bacteroidetes;c__Bacteroidia;o__Flavobacteriales;f__Flavobacteriaceae;g__uncultured;s__gut_metagenome
OTU246	2	0	8	1	2	0	5	0	0	15	20	236	79	2	10	3	0	0	9	2	3	23	14	0	0	16	8	6	4	1	k__Bacteria;p__Bacteroidetes;c__Bacteroidia;o__Bacteroidales;f__Bacteroidaceae;g__Bacteroides;s__Ambiguous_taxa
OTU131	6	24	37	80	3	0	0	8	1	0	0	0	0	0	0	0	0	0	0	0	0	0	0	0	0	17	44	16	18	44	k__Bacteria;p__Firmicutes;c__Clostridia;o__Clostridiales;f__Lachnospiraceae;g__uncultured;s__uncultured_bacterium
OTU181	31	0	18	49	104	3	0	0	12	0	0	0	0	0	0	0	0	0	0	0	0	0	0	0	0	154	0	96	54	0	k__Bacteria;p__Firmicutes;c__Clostridia;o__Clostridiales;f__Lachnospiraceae;g__Roseburia
OTU257	2	27	2	20	1	59	3	73	8	4	0	0	0	0	0	0	0	0	0	0	0	0	0	0	0	1	28	11	4	5	k__Bacteria;p__Firmicutes;c__Clostridia;o__Clostridiales;f__Ruminococcaceae;g__Ruminococcaceae_UCG-014;s__uncultured_bacterium
OTU433	3	78	15	39	5	19	12	62	64	2	0	0	0	0	0	1	0	0	0	0	0	0	0	0	0	5	1	47	7	30	k__Bacteria;p__Firmicutes;c__Clostridia;o__Clostridiales;f__Ruminococcaceae;g__Ruminococcaceae_UCG-014
OTU174	1	59	20	39	6	1	23	38	39	4	0	0	0	0	0	0	0	0	0	0	0	0	0	0	0	34	12	20	4	1	k__Bacteria;p__Firmicutes;c__Clostridia;o__Clostridiales;f__Ruminococcaceae;g__Ruminiclostridium_5;s__Ambiguous_taxa
OTU263	10	85	17	30	10	66	21	29	0	1	0	0	0	0	0	0	0	0	0	0	0	0	0	0	0	0	0	24	4	23	k__Bacteria;p__Firmicutes;c__Clostridia;o__Clostridiales;f__Ruminococcaceae;g__Ruminococcaceae_UCG-013
OTU355	0	0	0	0	0	0	0	0	0	0	0	171	28	296	0	0	0	0	0	0	0	0	9	0	0	0	0	0	0	0	k__Bacteria;p__Firmicutes;c__Clostridia;o__Clostridiales;f__Lachnospiraceae;g__Hungatella;s__Ambiguous_taxa
OTU219	2	0	8	2	21	6	3	1	0	3	0	0	0	0	0	23	53	161	0	93	1	0	0	0	0	10	2	9	4	22	k__Bacteria;p__Cyanobacteria;c__Melainabacteria;o__Gastranaerophilales
OTU277	11	88	44	56	46	34	10	1	30	2	0	0	0	0	0	0	0	0	0	0	0	0	0	0	0	1	0	8	5	10	k__Bacteria;p__Firmicutes;c__Clostridia;o__Clostridiales;f__Ruminococcaceae;g__Ruminococcaceae_UCG-005;s__uncultured_rumen_bacterium
OTU329	6	2	19	35	7	16	0	0	0	0	0	0	0	0	0	0	0	0	0	0	0	0	0	0	0	2	0	3	6	4	k__Bacteria;p__Firmicutes;c__Clostridia;o__Clostridiales;f__Lachnospiraceae
OTU383	7	4	0	1	49	13	27	3	0	6	0	0	0	0	0	0	0	0	0	0	0	3	0	0	0	26	12	2	13	13	k__Bacteria;p__Firmicutes;c__Clostridia;o__Clostridiales;f__Lachnospiraceae
OTU440	3	39	9	11	1	17	220	25	9	41	0	1	0	0	0	0	0	0	0	0	0	0	0	0	0	2	8	17	5	3	k__Bacteria;p__Firmicutes;c__Clostridia;o__Clostridiales;f__Lachnospiraceae
OTU284	157	12	137	2	14	2	0	0	0	0	0	0	0	0	0	0	0	0	0	0	0	0	0	0	0	0	26	3	2	1	k__Bacteria;p__Firmicutes;c__Clostridia;o__Clostridiales;f__Lachnospiraceae;g__Roseburia
OTU127	2	15	8	39	5	142	11	30	126	3	0	0	0	1	0	0	0	1	0	0	0	0	0	0	0	9	1	8	0	9	k__Bacteria;p__Firmicutes;c__Clostridia;o__Clostridiales;f__Christensenellaceae;g__Christensenellaceae_R-7_group
OTU325	4	1	2	1	6	0	0	3	0	21	0	0	0	0	0	21	255	23	48	21	3	0	0	0	0	0	2	7	7	1	k__Bacteria;p__Cyanobacteria;c__Melainabacteria;o__Gastranaerophilales
OTU339	0	19	7	6	1	1	1	0	4	0	0	0	0	0	0	53	33	50	71	54	0	0	0	0	0	3	4	6	7	5	k__Bacteria;p__Firmicutes;c__Clostridia;o__Clostridiales;f__Lachnospiraceae
OTU389	15	3	96	6	3	0	32	2	3	12	0	0	0	0	0	0	0	0	0	0	0	0	0	0	1	117	22	43	17	16	k__Bacteria;p__Firmicutes;c__Clostridia;o__Clostridiales;f__Ruminococcaceae;g__Ruminiclostridium;s__uncultured_bacterium
OTU155	1	0	2	1	6	0	5	1	2	0	27	13	101	17	4	2	9	3	4	8	39	2	8	47	14	5	23	5	1	13	k__Bacteria;p__Firmicutes;c__Clostridia;o__Clostridiales;f__Clostridiales_vadinBB60_group
OTU338	17	14	19	17	24	23	30	30	13	16	0	0	0	1	0	0	0	0	0	0	0	0	0	0	0	21	25	20	14	9	k__Bacteria;p__Firmicutes;c__Clostridia;o__Clostridiales;f__Lachnospiraceae
OTU150	0	0	0	0	0	0	0	0	0	0	15	50	26	191	4	7	19	47	12	5	0	3	0	0	0	0	0	0	0	0	k__Bacteria;p__Firmicutes;c__Clostridia;o__Clostridiales;f__Christensenellaceae;g__Catabacter;s__Ambiguous_taxa
OTU101	20	4	24	14	3	1	44	0	2	19	0	0	1	84	0	0	12	8	21	4	0	0	0	0	0	7	22	20	4	32	k__Bacteria;p__Bacteroidetes;c__Bacteroidia;o__Bacteroidales;f__Rikenellaceae;g__Alistipes;s__Alistipes_sp._N15.MGS-157
OTU183	0	60	3	10	20	5	21	92	9	0	2	4	1	12	0	0	0	0	19	27	0	0	0	0	0	4	9	9	23	5	k__Bacteria;p__Firmicutes;c__Clostridia;o__Clostridiales;f__Lachnospiraceae
OTU368	3	71	9	43	3	7	14	42	43	9	0	7	3	31	1	0	0	33	5	1	1	0	1	0	1	1	13	11	6	2	k__Bacteria;p__Firmicutes;c__Clostridia;o__Clostridiales;f__Lachnospiraceae;g__Marvinbryantia
OTU283	107	0	19	20	8	0	22	0	0	1	0	0	0	0	1	0	0	0	0	1	0	0	0	0	0	22	0	0	90	16	k__Bacteria;p__Firmicutes;c__Clostridia;o__Clostridiales;f__Ruminococcaceae
OTU232	5	84	0	1	18	3	0	132	108	0	0	0	0	0	0	0	0	0	0	0	0	0	0	0	0	0	15	2	0	1	k__Bacteria;p__Firmicutes;c__Clostridia;o__Clostridiales;f__Lachnospiraceae
OTU117	4	27	7	27	3	70	2	31	62	0	0	0	0	0	0	21	10	25	21	34	0	0	0	0	0	8	5	13	1	18	k__Bacteria;p__Firmicutes;c__Clostridia;o__Clostridiales;f__Family_XIII;g__Family_XIII_AD3011_group
OTU341	0	0	2	1	0	0	0	0	0	0	1	0	0	2	0	110	46	34	74	138	0	1	3	0	0	0	1	5	0	0	k__Bacteria;p__Firmicutes;c__Clostridia;o__Clostridiales;f__Ruminococcaceae;g__Acetanaerobacterium;s__uncultured_rumen_bacterium
OTU310	7	1	21	1	12	0	9	0	0	3	17	0	3	40	0	23	15	7	24	49	2	0	1	0	0	49	34	8	23	25	k__Bacteria;p__Bacteroidetes;c__Bacteroidia;o__Bacteroidales;f__Marinifilaceae;g__Butyricimonas;s__Ambiguous_taxa
OTU271	0	9	1	6	0	6	2	1	63	0	0	0	0	0	0	0	0	0	0	0	0	0	0	0	0	3	2	6	0	22	k__Bacteria;p__Firmicutes;c__Clostridia;o__Clostridiales;f__Ruminococcaceae;g__Ruminococcaceae_UCG-014
OTU259	29	222	16	2	1	0	14	0	2	2	0	0	0	0	0	0	0	0	0	0	0	0	0	0	0	0	2	2	1	0	k__Bacteria;p__Firmicutes;c__Clostridia;o__Clostridiales;f__Ruminococcaceae;g__Ruminococcaceae_UCG-014
OTU265	0	0	1	0	0	0	0	0	0	0	0	0	0	0	0	0	11	0	0	0	0	0	0	0	0	59	0	0	0	0	k__Bacteria;p__Firmicutes;c__Clostridia;o__Clostridiales;f__Lachnospiraceae;g__Roseburia;s__uncultured_bacterium
OTU334	0	0	60	1	46	0	0	3	1	0	0	0	0	0	0	0	0	0	0	0	0	0	0	0	0	2	96	8	63	1	k__Bacteria;p__Firmicutes;c__Clostridia;o__Clostridiales;f__Lachnospiraceae;g__uncultured
OTU312	38	2	42	27	26	16	10	5	5	5	0	0	0	0	0	0	0	0	0	0	0	0	0	0	0	28	28	25	12	21	k__Bacteria;p__Firmicutes;c__Clostridia;o__Clostridiales;f__Lachnospiraceae;g__uncultured;s__uncultured_bacterium
OTU245	6	0	3	19	35	0	41	0	0	78	0	0	5	0	0	19	4	3	58	3	3	1	2	0	0	0	0	15	1	27	k__Bacteria;p__Bacteroidetes;c__Bacteroidia;o__Bacteroidales;f__Rikenellaceae;g__Alistipes
OTU278	44	12	115	19	21	6	42	2	4	0	0	0	0	0	0	0	0	0	0	0	0	0	0	0	0	1	0	7	19	19	k__Bacteria;p__Firmicutes;c__Clostridia;o__Clostridiales;f__Ruminococcaceae;g__Ruminococcaceae_UCG-005;s__Ambiguous_taxa
OTU272	0	0	2	0	1	1	0	3	0	0	0	0	0	0	0	0	53	10	427	2	0	0	0	0	0	0	0	3	14	1	k__Bacteria;p__Firmicutes;c__Clostridia;o__Clostridiales;f__Lachnospiraceae;g__Roseburia;s__uncultured_bacterium
OTU400	4	0	8	2	0	0	44	0	1	7	0	0	0	0	0	17	0	5	36	6	0	0	0	0	0	36	26	19	15	32	k__Bacteria;p__Bacteroidetes;c__Bacteroidia;o__Bacteroidales;f__Muribaculaceae
OTU226	0	52	5	35	5	38	1	0	65	0	0	0	0	0	0	0	0	0	0	0	0	0	0	0	0	0	1	109	4	1	k__Bacteria;p__Firmicutes;c__Clostridia;o__Clostridiales;f__Ruminococcaceae;g__Ruminococcaceae_UCG-014
OTU404	36	1	27	7	19	0	64	0	0	13	0	0	0	0	0	1	0	0	1	4	0	0	0	0	0	33	14	39	16	5	k__Bacteria;p__Firmicutes;c__Clostridia;o__Clostridiales;f__Ruminococcaceae;g__Ruminiclostridium_9;s__uncultured_bacterium
OTU315	3	32	7	35	0	39	1	0	57	0	0	0	0	0	0	0	0	0	0	0	0	0	0	0	0	4	26	11	0	4	k__Bacteria;p__Firmicutes;c__Clostridia;o__Clostridiales;f__Ruminococcaceae;g__Ruminococcaceae_UCG-014
OTU188	12	25	19	49	17	18	5	1	23	0	0	0	0	0	0	0	0	0	0	0	0	0	0	0	0	15	0	44	25	36	k__Bacteria;p__Firmicutes;c__Clostridia;o__Clostridiales;f__Family_XIII;g__Family_XIII_AD3011_group;s__uncultured_bacterium
OTU293	19	0	125	2	232	1	0	0	0	1	0	0	0	0	0	0	0	0	0	0	0	0	0	0	0	9	0	0	0	0	k__Bacteria;p__Firmicutes;c__Clostridia;o__Clostridiales;f__Lachnospiraceae
OTU362	0	1	0	2	0	6	0	8	6	1	3	6	20	26	8	3	3	5	31	10	10	15	29	25	7	1	0	1	0	0	k__Bacteria;p__Firmicutes;c__Bacilli;o__Lactobacillales;f__Enterococcaceae
OTU384	32	0	23	2	36	2	2	1	1	44	0	0	0	0	0	0	0	0	0	0	0	0	0	0	0	98	8	22	22	19	k__Bacteria;p__Firmicutes;c__Clostridia;o__Clostridiales;f__Ruminococcaceae
OTU351	2	0	2	0	0	1	1	0	0	2	0	49	2	90	1	0	116	0	10	2	0	0	99	0	0	0	1	1	2	1	k__Bacteria;p__Proteobacteria;c__Deltaproteobacteria;o__Desulfovibrionales;f__Desulfovibrionaceae;g__Bilophila;s__uncultured_bacterium
OTU356	0	0	0	0	0	0	1	0	0	0	9	67	0	92	0	1	2	181	19	7	0	0	0	0	0	0	1	0	0	0	k__Bacteria;p__Firmicutes;c__Clostridia;o__Clostridiales;f__Lachnospiraceae;g__Lachnoclostridium
OTU175	0	1	3	0	0	4	1	2	0	1	0	0	0	0	0	0	0	0	0	0	0	0	0	0	0	14	186	0	0	0	k__Bacteria;p__Firmicutes;c__Clostridia;o__Clostridiales;f__Lachnospiraceae;g__Lachnospiraceae_UCG-001
OTU419	12	10	25	15	5	2	11	0	1	5	0	0	0	0	0	14	4	15	13	19	2	0	0	0	0	30	5	3	2	10	k__Bacteria;p__Bacteroidetes;c__Bacteroidia;o__Bacteroidales;f__Muribaculaceae
OTU335	14	0	11	1	18	0	5	1	0	0	0	0	0	0	0	25	88	0	53	29	1	0	0	0	0	43	28	5	10	5	k__Bacteria;p__Firmicutes;c__Clostridia;o__Clostridiales;f__Ruminococcaceae;g__Ruminiclostridium;s__uncultured_bacterium
OTU308	0	0	74	5	161	19	0	0	1	0	0	0	0	0	0	0	0	0	0	0	0	0	0	0	0	0	0	0	25	22	k__Bacteria;p__Firmicutes;c__Clostridia;o__Clostridiales;f__Lachnospiraceae
OTU380	0	5	33	6	3	3	7	18	0	3	0	0	0	0	0	0	0	0	1	1	0	0	0	0	0	242	7	3	1	3	k__Bacteria;p__Firmicutes;c__Clostridia;o__Clostridiales;f__Lachnospiraceae
OTU227	5	18	12	11	6	33	23	2	18	12	0	0	0	0	0	0	0	0	0	0	0	0	0	0	0	2	2	3	11	15	k__Bacteria;p__Firmicutes;c__Clostridia;o__Clostridiales;f__Lachnospiraceae
OTU345	0	5	0	5	2	3	1	3	2	1	2	8	3	5	0	1	9	20	33	14	2	8	19	0	3	1	1	3	0	3	k__Bacteria;p__Firmicutes;c__Clostridia;o__Clostridiales;f__Ruminococcaceae;g__Ruminococcaceae_UCG-005
OTU241	0	16	8	27	3	35	5	32	55	2	0	0	0	0	0	0	0	0	0	0	0	0	0	0	0	11	11	10	4	11	k__Bacteria;p__Firmicutes;c__Clostridia;o__Clostridiales;f__Family_XIII;g__[Eubacterium]_brachy_group;s__uncultured_bacterium
OTU210	194	2	4	1	71	0	1	0	0	3	0	0	0	0	0	0	0	0	0	0	0	0	0	0	0	26	0	0	0	1	k__Bacteria;p__Firmicutes;c__Clostridia;o__Clostridiales;f__Lachnospiraceae
OTU159	15	9	8	4	12	10	3	28	6	0	0	0	0	0	0	0	0	0	0	0	0	0	0	0	0	62	30	4	2	3	k__Bacteria;p__Firmicutes;c__Clostridia;o__Clostridiales;f__Ruminococcaceae;g__Ruminiclostridium_5;s__Ambiguous_taxa
OTU322	7	0	0	0	304	1	0	0	0	1	0	0	0	0	0	0	0	0	0	0	0	0	0	0	0	0	0	0	11	7	k__Bacteria;p__Firmicutes;c__Clostridia;o__Clostridiales;f__Lachnospiraceae
OTU402	8	8	21	23	5	40	2	7	27	0	0	0	0	0	0	0	0	0	0	0	0	1	0	0	0	34	11	28	25	13	k__Bacteria;p__Firmicutes;c__Clostridia;o__Clostridiales;f__Peptococcaceae;g__uncultured
OTU393	1	2	4	0	18	1	31	61	8	16	0	0	0	0	0	0	0	0	0	0	1	0	0	5	1	0	56	1	2	2	k__Bacteria;p__Firmicutes;c__Clostridia;o__Clostridiales;f__Lachnospiraceae
OTU347	3	2	5	0	0	9	7	1	1	27	0	0	0	0	0	7	50	2	0	35	0	0	0	0	0	3	4	45	15	14	k__Bacteria;p__Cyanobacteria;c__Melainabacteria;o__Gastranaerophilales;f__uncultured_bacterium;g__uncultured_bacterium;s__uncultured_bacterium
OTU303	12	1	46	15	17	3	2	1	3	0	0	0	0	0	0	0	0	0	0	0	0	0	0	0	0	38	29	52	18	22	k__Bacteria;p__Firmicutes;c__Clostridia;o__Clostridiales;f__Peptococcaceae;g__Peptococcus;s__uncultured_bacterium
OTU267	0	7	5	12	10	3	29	1	11	10	13	3	11	22	0	0	0	0	10	0	0	3	11	0	0	31	9	12	5	16	k__Bacteria;p__Bacteroidetes;c__Bacteroidia;o__Bacteroidales;f__Rikenellaceae;g__Alistipes;s__Ambiguous_taxa
OTU327	29	6	85	22	106	1	0	0	0	0	0	0	0	0	0	0	0	0	0	0	0	0	0	0	0	1	1	1	1	5	k__Bacteria;p__Firmicutes;c__Clostridia;o__Clostridiales;f__Lachnospiraceae;g__Lachnospiraceae_UCG-001
OTU429	6	4	0	3	1	3	5	0	7	4	0	0	0	0	0	0	0	0	0	0	0	0	0	1	0	104	35	2	6	2	k__Bacteria;p__Firmicutes;c__Clostridia;o__Clostridiales;f__Lachnospiraceae
OTU243	4	23	4	52	0	11	4	6	51	0	0	1	1	3	0	0	0	0	0	0	0	1	0	0	0	1	2	0	0	0	k__Bacteria;p__Actinobacteria;c__Coriobacteriia;o__Coriobacteriales;f__Eggerthellaceae;g__Adlercreutzia;s__uncultured_bacterium
OTU288	10	7	28	5	45	5	28	6	0	49	0	0	0	0	0	0	0	0	0	0	0	0	0	0	0	14	2	1	17	1	k__Bacteria;p__Firmicutes;c__Clostridia;o__Clostridiales;f__Lachnospiraceae;g__Lachnospiraceae_NK4A136_group
OTU385	20	7	22	6	8	5	24	2	0	5	0	0	0	0	0	0	0	0	0	0	0	0	0	0	0	57	27	23	6	28	k__Bacteria;p__Firmicutes;c__Clostridia;o__Clostridiales;f__Ruminococcaceae
OTU240	5	19	8	19	2	49	18	9	25	1	0	0	1	0	0	0	0	0	0	1	0	0	4	0	0	3	6	18	2	12	k__Bacteria;p__Firmicutes;c__Clostridia;o__Clostridiales;f__Ruminococcaceae
OTU363	0	0	0	2	0	1	7	1	7	0	14	8	5	67	1	0	0	0	0	0	0	8	1	0	0	0	0	2	0	1	k__Bacteria;p__Firmicutes;c__Clostridia;o__Clostridiales;f__Lachnospiraceae
OTU235	1	21	15	46	10	5	1	24	69	0	0	0	0	0	0	0	0	0	0	0	0	0	0	0	0	0	8	23	19	10	k__Bacteria;p__Firmicutes;c__Clostridia;o__Clostridiales;f__Ruminococcaceae;g__Ruminococcaceae_UCG-013;s__uncultured_bacterium
OTU214	2	1	12	87	24	50	3	0	6	0	0	0	0	0	0	0	1	0	0	0	0	0	0	0	0	0	0	0	6	14	k__Bacteria;p__Firmicutes;c__Clostridia;o__Clostridiales;f__Ruminococcaceae;g__Ruminococcus_1
OTU152	0	1	0	1	1	1	3	6	3	1	2	0	1	13	0	10	22	18	52	36	0	0	0	0	0	0	17	4	0	0	k__Bacteria;p__Firmicutes;c__Clostridia;o__Clostridiales;f__Christensenellaceae;g__Christensenellaceae_R-7_group;s__uncultured_organism
OTU430	1	3	1	0	1	0	0	127	0	0	0	0	0	0	0	0	0	0	0	0	0	0	0	0	0	45	3	12	4	3	k__Bacteria;p__Firmicutes;c__Clostridia;o__Clostridiales;f__Lachnospiraceae
OTU269	0	0	0	0	0	0	0	0	0	0	0	0	0	0	0	0	0	0	0	0	0	0	0	0	0	0	0	0	0	0	k__Bacteria;p__Firmicutes;c__Clostridia;o__Clostridiales;f__Ruminococcaceae;g__Ruminococcus_1;s__uncultured_organism
OTU281	29	2	66	0	122	1	1	0	0	5	0	0	0	0	0	0	0	0	0	0	0	0	0	0	0	6	2	1	9	10	k__Bacteria;p__Firmicutes;c__Clostridia;o__Clostridiales;f__Ruminococcaceae
OTU441	19	0	5	0	7	0	20	0	0	243	0	0	0	0	0	2	0	0	0	0	0	0	0	0	0	1	7	0	29	1	k__Bacteria;p__Bacteroidetes;c__Bacteroidia;o__Bacteroidales;f__Prevotellaceae;g__Prevotella_9
OTU392	41	1	26	3	34	0	6	0	7	17	0	0	0	0	0	24	0	0	13	1	0	0	0	0	0	1	71	6	24	7	k__Bacteria;p__Elusimicrobia;c__Elusimicrobia;o__Elusimicrobiales;f__Elusimicrobiaceae;g__Elusimicrobium;s__uncultured_bacterium
OTU412	0	0	0	10	5	4	0	0	0	0	0	0	0	0	0	0	0	0	0	0	0	0	0	0	0	0	0	0	256	0	k__Bacteria;p__Firmicutes;c__Clostridia;o__Clostridiales;f__Lachnospiraceae;g__Lachnospiraceae_NK4A136_group
OTU294	20	9	27	3	17	1	12	0	1	6	0	0	0	0	0	0	0	0	0	0	0	0	0	0	0	24	15	27	9	10	k__Bacteria;p__Firmicutes;c__Clostridia;o__Clostridiales;f__Ruminococcaceae;g__Oscillibacter
OTU261	4	49	5	12	5	25	0	29	19	0	0	0	0	0	0	6	3	6	3	4	0	0	0	0	0	1	4	0	2	3	k__Bacteria;p__Actinobacteria;c__Actinobacteria;o__Micrococcales;f__Micrococcaceae;g__Rothia;s__Ambiguous_taxa
OTU357	0	0	0	0	0	0	0	0	0	0	3	8	17	59	5	0	0	0	0	0	0	0	0	0	0	0	0	3	1	0	k__Bacteria;p__Firmicutes;c__Clostridia;o__Clostridiales;f__Lachnospiraceae
OTU228	4	35	8	10	5	10	13	9	1	7	0	0	0	0	0	0	0	0	0	0	0	0	0	0	0	17	4	26	8	3	k__Bacteria;p__Firmicutes;c__Clostridia;o__Clostridiales;f__Lachnospiraceae
OTU220	0	0	0	0	0	0	0	2	0	0	0	0	7	0	0	70	10	1	24	20	0	0	0	0	0	0	10	0	0	0	k__Bacteria;p__Proteobacteria;c__Alphaproteobacteria;o__Rhodospirillales;f__uncultured
OTU432	47	1	15	0	2	2	25	0	0	6	0	0	0	0	0	0	0	0	0	0	0	0	0	0	0	20	85	8	8	5	k__Bacteria;p__Firmicutes;c__Clostridia;o__Clostridiales;f__Ruminococcaceae
OTU251	13	15	21	22	9	13	18	1	4	15	0	0	0	0	0	0	0	0	0	0	0	0	0	0	1	9	2	10	11	19	k__Bacteria;p__Firmicutes;c__Clostridia;o__Clostridiales;f__Lachnospiraceae
OTU353	0	0	0	0	0	0	0	0	0	0	33	21	0	51	0	0	0	0	0	0	0	0	0	0	0	0	0	1	0	0	k__Bacteria;p__Firmicutes;c__Clostridia;o__Clostridiales;f__Lachnospiraceae;g__Lachnospiraceae_UCG-010;s__uncultured_bacterium
OTU426	1	27	9	56	3	11	4	17	9	0	0	0	0	4	0	0	0	1	0	0	0	0	0	0	0	0	13	14	9	12	k__Bacteria;p__Firmicutes;c__Clostridia;o__Clostridiales;f__Ruminococcaceae;g__Ruminococcaceae_NK4A214_group
OTU342	13	9	16	16	2	19	8	36	8	2	0	0	0	0	0	20	0	0	0	10	0	0	0	0	0	1	5	4	5	13	k__Bacteria;p__Firmicutes;c__Clostridia;o__Clostridiales;f__Lachnospiraceae;g__GCA-900066575
OTU221	0	0	1	9	0	2	0	7	1	0	0	0	0	1	0	37	18	7	27	104	0	0	0	0	0	2	11	3	0	0	k__Bacteria;p__Firmicutes;c__Clostridia;o__Clostridiales;f__Lachnospiraceae
OTU378	10	66	7	5	3	10	0	23	67	0	0	0	0	0	0	0	0	0	0	0	0	0	0	0	0	6	6	8	4	1	k__Bacteria;p__Firmicutes;c__Clostridia;o__Clostridiales;f__Ruminococcaceae;g__Ruminococcus_2;s__uncultured_bacterium
OTU182	63	1	33	17	24	1	2	0	1	0	0	0	0	0	0	0	0	0	0	0	0	0	0	0	0	0	26	28	23	22	k__Bacteria;p__Firmicutes;c__Clostridia;o__Clostridiales;f__Ruminococcaceae;g__Papillibacter;s__uncultured_bacterium
OTU438	1	18	2	28	5	80	0	0	21	0	0	0	0	0	0	0	0	0	0	0	0	0	0	0	0	1	2	28	0	20	k__Bacteria;p__Firmicutes;c__Clostridia;o__Clostridiales;f__Ruminococcaceae;g__Ruminococcaceae_UCG-014
OTU233	0	34	0	25	2	6	8	15	45	1	0	0	0	0	0	0	0	0	0	0	0	0	12	0	0	0	9	11	6	7	k__Bacteria;p__Firmicutes;c__Clostridia;o__Clostridiales;f__Lachnospiraceae
OTU361	0	52	1	31	0	4	0	80	1	0	0	0	0	33	0	0	0	0	0	0	0	0	13	0	0	0	9	18	3	5	k__Bacteria;p__Firmicutes;c__Clostridia;o__Clostridiales;f__Lachnospiraceae
OTU224	26	2	21	3	6	3	6	0	1	2	0	0	0	0	0	0	0	0	0	0	0	0	0	0	0	59	17	7	22	8	k__Bacteria;p__Firmicutes;c__Clostridia;o__Clostridiales;f__Ruminococcaceae;g__uncultured;s__unidentified
OTU415	10	0	28	14	3	3	1	1	3	0	0	0	0	2	0	0	0	0	0	0	0	0	0	0	0	9	70	30	5	49	k__Bacteria;p__Firmicutes;c__Clostridia;o__Clostridiales;f__Ruminococcaceae;g__Ruminococcaceae_UCG-010
OTU421	2	3	0	8	25	3	1	9	3	7	0	0	0	0	0	0	1	0	0	0	0	0	0	0	0	1	8	35	26	24	k__Bacteria;p__Firmicutes;c__Clostridia;o__Clostridiales;f__Lachnospiraceae;g__Lachnospiraceae_NK4A136_group;s__uncultured_bacterium
OTU439	8	1	19	8	13	13	18	15	0	17	1	0	0	0	0	0	0	0	0	0	0	0	0	0	0	8	38	5	6	10	k__Bacteria;p__Firmicutes;c__Clostridia;o__Clostridiales;f__Lachnospiraceae
OTU295	45	0	112	0	80	15	0	0	0	0	0	0	0	0	0	0	0	0	0	0	0	0	0	0	0	0	0	0	13	0	k__Bacteria;p__Firmicutes;c__Clostridia;o__Clostridiales;f__Ruminococcaceae
OTU300	1	7	20	3	5	0	85	0	0	20	0	0	0	0	0	0	0	0	0	0	0	0	0	0	0	6	5	45	0	18	k__Bacteria;p__Firmicutes;c__Clostridia;o__Clostridiales;f__Ruminococcaceae;g__UBA1819;s__uncultured_bacterium
OTU176	2	1	37	2	23	0	39	0	0	29	0	0	0	0	0	0	0	0	0	0	0	0	0	0	0	21	23	25	10	1	k__Bacteria;p__Firmicutes;c__Clostridia;o__Clostridiales;f__Ruminococcaceae;g__Oscillibacter
OTU236	0	3	1	9	10	9	0	42	197	1	0	0	0	0	0	0	0	0	0	0	0	0	0	0	0	0	1	3	2	0	k__Bacteria;p__Tenericutes;c__Mollicutes;o__Mollicutes_RF39
OTU364	0	2	1	5	0	1	0	1	4	0	1	7	0	14	5	0	0	2	1	2	29	41	18	14	17	0	9	9	0	12	k__Bacteria;p__Actinobacteria;c__Actinobacteria;o__Bifidobacteriales;f__Bifidobacteriaceae;g__Bifidobacterium
OTU276	1	24	5	29	2	27	18	1	34	1	0	0	0	1	0	0	0	0	0	0	0	0	1	0	0	5	0	3	1	7	k__Bacteria;p__Firmicutes;c__Clostridia;o__Clostridiales;f__Ruminococcaceae
OTU434	1	13	2	9	2	14	16	27	6	5	0	0	0	4	0	0	0	0	0	0	0	0	0	0	0	0	22	27	2	7	k__Bacteria;p__Firmicutes;c__Clostridia;o__Clostridiales;f__Lachnospiraceae
OTU252	1	7	6	7	14	2	43	0	1	17	0	0	0	0	0	0	0	0	0	0	0	0	0	0	0	1	24	6	1	5	k__Bacteria;p__Firmicutes;c__Clostridia;o__Clostridiales;f__Lachnospiraceae
OTU280	8	14	20	16	29	3	18	1	0	3	0	0	0	0	0	0	0	0	0	0	0	1	0	0	0	7	10	11	7	10	k__Bacteria;p__Firmicutes;c__Clostridia;o__Clostridiales;f__Lachnospiraceae
OTU340	10	0	1	4	6	0	1	0	0	2	0	0	0	4	0	100	33	13	16	13	0	0	5	0	0	8	9	11	5	15	k__Bacteria;p__Firmicutes;c__Clostridia;o__Clostridiales;f__Ruminococcaceae;g__Ruminococcaceae_UCG-005
OTU350	0	0	1	1	0	0	0	0	0	0	0	0	0	1	1	6	4	47	17	1	1	0	0	0	0	0	0	0	0	0	k__Bacteria;p__Bacteroidetes;c__Bacteroidia;o__Bacteroidales;f__Muribaculaceae;g__Ambiguous_taxa;s__Ambiguous_taxa
OTU305	114	0	88	0	0	0	0	0	0	0	0	0	0	0	0	0	0	0	0	0	0	0	0	0	0	0	0	0	6	14	k__Bacteria;p__Firmicutes;c__Clostridia;o__Clostridiales;f__Lachnospiraceae;g__Lachnospiraceae_NK4A136_group
OTU403	0	15	4	19	5	9	0	17	8	0	0	0	0	3	0	0	0	0	0	0	0	0	0	0	0	1	2	4	0	9	k__Bacteria;p__Firmicutes;c__Clostridia;o__Clostridiales;f__Peptococcaceae;g__uncultured
OTU395	1	0	23	0	4	0	0	0	0	115	0	0	0	0	0	0	0	0	0	0	0	0	0	1	0	11	62	7	2	2	k__Bacteria;p__Firmicutes;c__Clostridia;o__Clostridiales;f__Ruminococcaceae;g__Oscillibacter;s__uncultured_bacterium
OTU358	1	11	5	14	4	6	5	5	13	0	7	0	1	44	0	0	1	34	0	0	0	0	0	0	0	1	1	2	5	2	k__Bacteria;p__Firmicutes;c__Clostridia;o__Clostridiales;f__Lachnospiraceae
OTU387	3	0	5	5	3	0	10	0	2	4	0	0	0	2	0	0	0	0	0	0	0	0	0	0	0	43	17	19	4	19	k__Bacteria;p__Bacteroidetes;c__Bacteroidia;o__Bacteroidales;f__Muribaculaceae
OTU307	25	0	74	1	35	43	0	0	0	0	0	0	0	0	0	0	0	0	0	0	0	0	0	0	0	0	0	4	26	9	k__Bacteria;p__Firmicutes;c__Clostridia;o__Clostridiales;f__Lachnospiraceae;g__Lachnospiraceae_NK4B4_group;s__uncultured_bacterium
OTU319	90	1	15	2	16	0	15	0	0	34	0	0	0	0	0	0	0	0	0	1	0	0	0	0	0	1	2	2	8	3	k__Bacteria;p__Firmicutes;c__Clostridia;o__Clostridiales;f__Ruminococcaceae;g__Oscillibacter
OTU416	0	3	6	1	7	1	4	0	2	3	0	0	0	0	0	0	0	0	0	0	0	0	1	0	0	19	17	16	9	19	k__Bacteria;p__Firmicutes;c__Clostridia;o__Clostridiales;f__Ruminococcaceae;g__GCA-900066225
OTU367	10	0	4	1	11	0	13	0	0	3	0	0	7	20	2	4	7	1	15	15	0	3	1	0	0	17	17	5	7	10	k__Bacteria;p__Bacteroidetes;c__Bacteroidia;o__Bacteroidales;f__Rikenellaceae;g__Alistipes;s__gut_metagenome
OTU231	1	32	17	27	0	5	0	15	51	1	0	0	0	5	0	0	0	0	1	0	0	0	0	0	0	0	4	2	2	0	k__Bacteria;p__Actinobacteria;c__Coriobacteriia;o__Coriobacteriales;f__Eggerthellaceae;g__uncultured;s__uncultured_bacterium
OTU413	0	1	24	5	41	8	2	0	1	0	0	0	0	0	0	0	0	0	0	0	0	0	1	0	0	0	0	10	33	8	k__Bacteria;p__Firmicutes;c__Clostridia;o__Clostridiales;f__Lachnospiraceae;g__Lachnospiraceae_NK4A136_group
OTU332	0	0	0	1	28	0	0	0	0	0	0	0	0	0	0	0	0	0	0	0	0	0	0	0	0	0	0	0	0	0	k__Bacteria;p__Firmicutes;c__Clostridia;o__Clostridiales;f__Lachnospiraceae;g__Lachnospiraceae_NK4A136_group
OTU398	0	0	26	12	0	0	6	1	1	0	0	0	0	0	0	0	0	0	0	0	0	0	0	0	1	1	7	5	13	21	k__Bacteria;p__Firmicutes;c__Clostridia;o__Clostridiales;f__Lachnospiraceae
OTU436	4	3	6	11	2	16	0	11	22	0	0	0	0	0	0	0	0	0	0	0	0	0	0	0	0	3	1	14	4	3	k__Bacteria;p__Firmicutes;c__Clostridia;o__Clostridiales;f__Lachnospiraceae
OTU344	0	0	0	0	0	0	0	0	0	0	0	0	0	0	0	12	11	21	29	52	0	0	0	0	0	0	0	0	0	0	k__Bacteria;p__Firmicutes;c__Clostridia;o__Clostridiales;f__Ruminococcaceae;g__[Eubacterium]_coprostanoligenes_group;s__uncultured_organism
OTU391	3	0	1	3	10	0	3	0	0	7	0	0	0	0	0	0	0	0	0	0	0	0	0	0	0	8	18	9	10	57	k__Bacteria;p__Bacteroidetes;c__Bacteroidia;o__Bacteroidales;f__Muribaculaceae
OTU394	4	12	21	1	11	0	8	0	2	2	0	0	0	0	0	0	0	0	0	0	0	0	1	0	0	48	33	11	0	4	k__Bacteria;p__Firmicutes;c__Clostridia;o__Clostridiales;f__Clostridiales_vadinBB60_group;g__Ambiguous_taxa;s__Ambiguous_taxa
OTU366	0	0	0	0	0	0	0	0	0	0	8	1	0	149	0	0	1	8	0	0	0	0	0	0	0	0	0	0	1	1	k__Bacteria;p__Firmicutes;c__Clostridia;o__Clostridiales;f__Lachnospiraceae;g__Lachnoclostridium
OTU289	7	0	25	0	37	0	4	0	4	14	0	0	0	0	0	0	0	0	0	0	0	0	0	0	0	4	30	12	0	4	k__Bacteria;p__Firmicutes;c__Clostridia;o__Clostridiales;f__Ruminococcaceae;g__Ruminiclostridium;s__uncultured_bacterium
OTU225	0	1	7	11	0	8	1	2	23	1	0	0	0	0	0	0	0	0	0	0	0	0	0	0	0	0	5	48	5	5	k__Bacteria;p__Firmicutes;c__Clostridia;o__Clostridiales;f__Lachnospiraceae
OTU262	2	0	9	0	10	60	5	0	0	0	0	0	0	0	0	0	0	0	0	0	0	0	0	0	0	0	0	0	2	7	k__Bacteria;p__Firmicutes;c__Clostridia;o__Clostridiales;f__Lachnospiraceae
OTU309	8	6	10	11	9	16	1	9	1	2	0	0	0	1	0	0	0	0	2	0	0	0	0	0	0	1	8	3	6	4	k__Bacteria;p__Firmicutes;c__Clostridia;o__Clostridiales;f__Lachnospiraceae;g__GCA-900066575;s__uncultured_bacterium
OTU321	4	2	14	14	11	0	26	1	0	19	0	0	0	0	0	0	0	0	0	0	0	0	0	0	0	9	11	9	5	6	k__Bacteria;p__Firmicutes;c__Clostridia;o__Clostridiales;f__Ruminococcaceae;g__Ruminococcaceae_UCG-009;s__Ambiguous_taxa
OTU437	0	7	10	21	5	20	2	5	19	0	0	0	0	0	0	0	0	0	0	0	0	0	0	0	0	0	0	2	2	20	k__Bacteria;p__Firmicutes;c__Clostridia;o__Clostridiales;f__Family_XIII;g__[Eubacterium]_nodatum_group;s__uncultured_bacterium
OTU399	0	3	0	1	1	3	5	47	4	34	0	0	1	0	0	0	0	0	0	0	0	0	0	0	0	6	15	3	4	2	k__Bacteria;p__Firmicutes;c__Clostridia;o__Clostridiales;f__Lachnospiraceae
OTU324	2	7	2	24	5	5	0	8	6	0	0	0	0	9	0	0	0	0	0	0	0	0	0	0	0	0	9	26	5	14	k__Bacteria;p__Firmicutes;c__Clostridia;o__Clostridiales;f__Christensenellaceae;g__Christensenellaceae_R-7_group;s__uncultured_Bacillales_bacterium
OTU313	0	0	118	4	0	2	0	22	3	0	0	0	0	0	0	0	0	0	0	0	0	0	0	0	0	0	2	0	3	2	k__Bacteria;p__Firmicutes;c__Clostridia;o__Clostridiales;f__Ruminococcaceae;g__Ruminococcaceae_UCG-014
OTU365	0	0	0	0	0	0	0	0	0	0	3	1	0	19	0	18	21	22	13	79	0	0	1	0	0	0	0	0	0	0	k__Bacteria;p__Firmicutes;c__Clostridia;o__Clostridiales;f__Ruminococcaceae;g__Oscillibacter;s__uncultured_organism
OTU317	0	0	0	86	1	2	18	0	1	0	0	0	0	0	0	0	0	0	0	0	0	0	0	0	0	0	0	0	0	1	k__Bacteria;p__Firmicutes;c__Clostridia;o__Clostridiales;f__Ruminococcaceae;g__Ruminococcus_1
OTU349	0	0	0	0	2	0	12	0	0	0	0	0	0	0	0	0	0	3	0	0	0	0	0	0	0	7	4	0	13	0	k__Bacteria;p__Bacteroidetes;c__Bacteroidia;o__Bacteroidales;f__Prevotellaceae;g__Prevotella_1
OTU422	1	0	11	18	5	11	3	0	3	0	0	0	0	0	0	0	0	0	0	0	0	3	17	0	0	0	3	11	2	10	k__Bacteria;p__Firmicutes;c__Clostridia;o__Clostridiales;f__Ruminococcaceae;g__Negativibacillus
OTU377	5	5	9	8	11	2	11	2	5	2	0	0	0	0	0	0	0	0	0	0	0	0	0	0	0	10	10	8	5	12	k__Bacteria;p__Firmicutes;c__Clostridia;o__Clostridiales;f__Ruminococcaceae
OTU431	0	0	2	0	0	0	0	0	0	0	0	0	0	0	0	1	0	1	3	3	0	0	0	0	0	73	9	0	1	1	k__Bacteria;p__Bacteroidetes;c__Bacteroidia;o__Bacteroidales;f__Muribaculaceae;g__uncultured_bacterium;s__uncultured_bacterium
OTU253	4	12	13	2	0	13	0	0	0	0	0	0	0	0	0	0	0	0	0	0	0	0	0	0	0	0	0	0	0	1	k__Bacteria;p__Tenericutes;c__Mollicutes;o__Mollicutes_RF39;f__uncultured_bacterium;g__uncultured_bacterium;s__uncultured_bacterium
OTU390	0	0	23	2	44	0	0	0	0	1	0	0	0	0	0	0	0	0	0	0	0	0	0	0	0	1	30	7	0	0	k__Bacteria;p__Firmicutes;c__Clostridia;o__Clostridiales;f__Lachnospiraceae;g__Lachnospiraceae_UCG-001;s__uncultured_bacterium
OTU410	0	0	0	0	0	0	2	0	0	0	0	0	0	0	0	0	0	0	0	0	0	0	0	0	0	0	0	145	0	0	k__Bacteria;p__Firmicutes;c__Clostridia;o__Clostridiales;f__Ruminococcaceae;g__Ruminococcaceae_UCG-014
OTU301	0	31	0	54	3	0	11	1	1	0	0	0	0	0	0	0	0	0	0	0	0	0	0	0	0	0	1	1	6	1	k__Bacteria;p__Firmicutes;c__Clostridia;o__Clostridiales;f__Lachnospiraceae
OTU318	0	0	6	2	4	0	0	0	0	1	0	0	0	0	0	12	20	10	31	4	0	0	1	0	0	2	11	6	1	2	k__Bacteria;p__Firmicutes;c__Clostridia;o__Clostridiales;f__Christensenellaceae;g__uncultured
OTU229	0	5	8	20	29	4	1	0	95	0	0	0	0	0	0	0	0	0	0	0	0	0	0	0	0	0	0	2	0	3	k__Bacteria;p__Firmicutes;c__Clostridia;o__Clostridiales;f__Ruminococcaceae;g__Ruminococcaceae_UCG-014;s__unidentified_rumen_bacterium_JW32
OTU406	0	0	0	6	0	13	1	12	0	0	1	0	0	0	0	0	0	0	0	0	0	0	0	0	0	25	0	9	7	13	k__Bacteria;p__Firmicutes;c__Clostridia;o__Clostridiales;f__Lachnospiraceae
OTU222	20	17	1	5	5	1	1	27	3	0	0	0	0	0	0	0	0	0	0	0	0	0	0	0	0	17	2	0	0	1	k__Bacteria;p__Firmicutes;c__Clostridia;o__Clostridiales;f__Lachnospiraceae
OTU311	0	0	31	1	0	2	0	0	1	0	0	0	0	0	0	0	0	0	0	0	0	0	0	0	0	0	32	5	8	9	k__Bacteria;p__Firmicutes;c__Clostridia;o__Clostridiales;f__Lachnospiraceae;g__Lachnospira
OTU376	0	0	0	1	35	1	0	0	0	0	0	0	0	0	0	0	0	0	0	0	0	0	0	1	0	15	2	1	0	0	k__Bacteria;p__Firmicutes;c__Clostridia;o__Clostridiales;f__Lachnospiraceae
OTU427	0	4	3	3	1	11	2	13	10	0	0	0	0	0	0	0	0	0	0	0	0	0	0	0	0	13	4	9	1	10	k__Bacteria;p__Firmicutes;c__Clostridia;o__Clostridiales;f__Ruminococcaceae
OTU411	15	0	2	0	4	0	8	0	0	50	0	0	0	0	0	1	0	0	0	2	0	0	0	0	0	1	5	0	12	1	k__Bacteria;p__Bacteroidetes;c__Bacteroidia;o__Bacteroidales;f__Prevotellaceae;g__Alloprevotella;s__uncultured_bacterium
OTU417	9	0	3	1	5	1	2	1	0	3	0	0	0	2	0	0	0	0	0	0	0	0	1	0	0	9	2	4	7	52	k__Bacteria;p__Deferribacteres;c__Deferribacteres;o__Deferribacterales;f__Deferribacteraceae;g__Mucispirillum
OTU328	4	0	8	5	11	3	20	0	1	12	0	0	0	0	0	0	0	0	0	0	0	0	0	0	0	7	4	5	1	16	k__Bacteria;p__Firmicutes;c__Clostridia;o__Clostridiales;f__Ruminococcaceae
OTU297	1	10	5	20	1	3	1	3	9	1	0	0	0	1	0	0	0	0	0	0	0	0	0	0	0	0	1	0	0	0	k__Bacteria;p__Actinobacteria;c__Coriobacteriia;o__Coriobacteriales;f__Eggerthellaceae;g__Parvibacter;s__uncultured_bacterium
OTU298	8	3	7	5	14	11	3	0	1	0	0	0	0	0	0	0	0	0	0	0	0	0	1	0	0	0	0	6	10	34	k__Bacteria;p__Firmicutes;c__Clostridia;o__Clostridiales;f__Ruminococcaceae;g__Ruminococcaceae_UCG-007
OTU330	0	0	0	0	0	0	0	0	0	0	0	0	0	0	0	0	0	0	0	0	0	0	0	0	0	0	0	0	0	0	k__Bacteria;p__Firmicutes;c__Clostridia;o__Clostridiales;f__Lachnospiraceae;g__Roseburia;s__uncultured_bacterium
OTU320	1	2	5	10	0	4	2	12	0	1	0	0	0	0	0	0	0	0	0	0	0	0	0	0	0	6	9	2	2	3	k__Bacteria;p__Firmicutes;c__Clostridia;o__Clostridiales;f__Lachnospiraceae
OTU337	1	1	4	4	2	0	1	4	1	0	0	0	0	0	0	0	0	0	0	0	0	0	0	0	0	9	10	3	2	6	k__Bacteria;p__Firmicutes;c__Clostridia;o__Clostridiales;f__Lachnospiraceae
OTU379	4	2	13	2	5	0	3	0	1	0	0	0	0	0	0	0	0	0	0	0	0	0	0	0	0	31	1	12	9	13	k__Bacteria;p__Firmicutes;c__Clostridia;o__Clostridiales;f__Ruminococcaceae
OTU372	0	0	0	1	0	0	0	0	0	0	1	6	7	2	14	0	1	0	1	0	11	4	1	15	5	0	1	0	0	0	k__Bacteria;p__Bacteroidetes;c__Bacteroidia;o__Bacteroidales;f__Bacteroidaceae;g__Bacteroides;s__Bacteroides_uniformis
OTU287	9	0	7	1	7	0	3	0	0	2	0	0	0	0	0	0	0	0	10	6	0	0	0	0	0	9	1	2	6	11	k__Bacteria;p__Firmicutes;c__Clostridia;o__Clostridiales;f__Ruminococcaceae;g__Ruminococcaceae_UCG-005
OTU336	36	2	12	10	0	1	1	4	0	0	0	0	0	0	0	0	0	0	0	0	0	0	0	0	0	3	0	4	1	2	k__Bacteria;p__Firmicutes;c__Clostridia;o__Clostridiales;f__Lachnospiraceae
OTU299	4	29	8	0	0	1	0	0	0	0	0	0	0	0	0	0	0	0	0	0	0	0	0	0	0	0	0	0	0	0	k__Bacteria;p__Actinobacteria;c__Coriobacteriia;o__Coriobacteriales;f__Atopobiaceae;g__Coriobacteriaceae_UCG-002;s__uncultured_bacterium
OTU370	0	0	0	1	0	0	0	0	0	0	17	15	12	3	4	0	0	0	0	2	1	8	1	2	10	0	0	0	0	0	k__Bacteria;p__Bacteroidetes;c__Bacteroidia;o__Bacteroidales;f__Bacteroidaceae;g__Bacteroides
OTU244	1	0	0	0	0	0	0	0	0	28	2	11	0	0	0	3	0	0	12	0	0	1	0	0	3	4	1	0	0	0	k__Bacteria;p__Bacteroidetes;c__Bacteroidia;o__Bacteroidales;f__Prevotellaceae;g__Alloprevotella
OTU304	1	1	11	1	0	0	2	0	0	1	0	0	0	0	0	0	0	0	0	0	0	0	0	0	0	0	18	10	0	4	k__Bacteria;p__Firmicutes;c__Clostridia;o__Clostridiales;f__Ruminococcaceae;g__Ruminiclostridium_1;s__uncultured_bacterium
OTU396	5	0	7	0	12	0	5	1	0	1	0	0	0	0	0	0	0	0	0	0	0	0	0	0	0	13	22	8	0	0	k__Bacteria;p__Firmicutes;c__Clostridia;o__Clostridiales;f__Lachnospiraceae;g__Acetatifactor
OTU407	12	0	2	3	0	0	18	0	0	1	1	0	0	11	0	4	0	1	7	2	0	0	0	0	0	0	0	6	0	5	k__Bacteria;p__Bacteroidetes;c__Bacteroidia;o__Bacteroidales;f__Rikenellaceae;g__Alistipes;s__Ambiguous_taxa
OTU223	0	1	0	8	0	4	1	26	20	0	0	0	0	0	0	0	0	0	0	0	0	0	0	0	0	0	0	0	0	0	k__Bacteria;p__Actinobacteria;c__Coriobacteriia;o__Coriobacteriales;f__Eggerthellaceae;g__Enterorhabdus;s__Ambiguous_taxa
OTU418	0	0	0	13	0	0	0	0	2	0	0	0	0	0	0	0	0	0	0	0	0	0	0	0	0	0	2	5	0	8	k__Bacteria;p__Firmicutes;c__Clostridia;o__Clostridiales;f__Ruminococcaceae;g__Ruminococcaceae_UCG-014
OTU369	1	0	0	0	0	0	0	0	0	0	12	20	1	0	0	4	4	1	0	0	0	2	0	0	0	0	1	0	1	1	k__Bacteria;p__Bacteroidetes;c__Bacteroidia;o__Bacteroidales;f__Prevotellaceae;g__Prevotellaceae_UCG-001;s__uncultured_bacterium
OTU331	0	0	1	0	2	0	13	0	0	0	0	0	0	0	0	0	0	0	0	0	0	0	0	0	0	1	1	0	3	0	k__Bacteria;p__Bacteroidetes;c__Bacteroidia;o__Bacteroidales;f__Prevotellaceae
OTU255	0	0	0	0	0	0	0	1	0	0	0	0	0	0	0	0	0	0	0	0	0	0	0	0	0	1	0	0	0	0	k__Bacteria;p__Firmicutes;c__Clostridia;o__Clostridiales;f__Lachnospiraceae;g__Tyzzerella_3
OTU424	0	4	0	5	1	5	1	1	1	0	0	0	0	0	0	0	0	0	0	0	0	0	0	0	0	1	4	0	4	4	k__Bacteria;p__Firmicutes;c__Clostridia;o__Clostridiales;f__Lachnospiraceae
OTU401	0	0	10	0	2	0	0	0	1	0	0	0	0	0	0	0	0	0	0	0	0	0	0	0	0	27	7	4	0	8	k__Bacteria;p__Firmicutes;c__Clostridia;o__Clostridiales;f__Ruminococcaceae
OTU374	1	0	4	1	0	3	1	1	0	1	0	0	0	0	0	0	0	0	0	0	0	0	0	0	0	1	5	5	0	1	k__Bacteria;p__Firmicutes;c__Clostridia;o__Clostridiales;f__Lachnospiraceae
OTU409	0	0	0	7	0	0	1	2	5	0	0	0	1	2	1	0	0	0	0	0	0	0	0	0	0	0	1	2	0	1	k__Bacteria;p__Actinobacteria;c__Coriobacteriia;o__Coriobacteriales;f__Coriobacteriales_Incertae_Sedis;g__uncultured;s__uncultured_bacterium
OTU373	0	0	0	0	0	0	0	0	0	0	0	0	0	0	8	0	1	2	0	1	1	2	5	6	0	0	2	0	0	0	k__Bacteria;p__Bacteroidetes;c__Bacteroidia;o__Bacteroidales;f__Bacteroidaceae;g__Bacteroides;s__Bacteroides_dorei
OTU258	0	0	0	0	0	0	0	0	0	0	0	0	0	0	0	0	0	0	0	0	0	0	0	0	0	0	0	0	6	0	k__Bacteria;p__Firmicutes;c__Clostridia;o__Clostridiales;f__Lachnospiraceae
OTU414	0	10	1	1	0	0	0	1	0	0	0	0	0	0	0	0	0	0	0	0	0	0	0	0	0	0	0	1	0	24	k__Bacteria;p__Firmicutes;c__Clostridia;o__Clostridiales;f__Ruminococcaceae;g__Ruminococcaceae_UCG-014;s__uncultured_bacterium
OTU266	1	2	1	0	0	0	2	1	1	0	0	0	0	0	0	0	0	0	0	0	0	0	0	0	0	0	0	0	0	0	k__Bacteria;p__Firmicutes;c__Clostridia;o__Clostridiales;f__Lachnospiraceae
OTU291	7	0	0	0	0	0	1	0	0	12	0	0	0	0	0	4	0	0	1	3	0	0	0	0	0	0	3	0	5	0	k__Bacteria;p__Bacteroidetes;c__Bacteroidia;o__Bacteroidales;f__Prevotellaceae;g__Prevotellaceae_UCG-001;s__uncultured_bacterium
OTU442	0	5	0	3	0	1	0	12	3	0	0	0	0	0	0	0	0	0	0	0	0	0	0	0	0	3	1	3	0	0	k__Bacteria;p__Firmicutes;c__Clostridia;o__Clostridiales;f__Lachnospiraceae
OTU249	4	0	0	0	0	0	0	0	0	27	0	0	0	0	0	0	0	0	2	0	0	0	0	0	0	1	0	0	0	0	k__Bacteria;p__Bacteroidetes;c__Bacteroidia;o__Bacteroidales;f__Prevotellaceae;g__Prevotella_9
OTU354	0	0	0	0	0	0	0	0	0	0	1	0	2	1	1	0	4	0	2	1	0	7	0	0	1	0	0	0	0	0	k__Bacteria;p__Bacteroidetes;c__Bacteroidia;o__Bacteroidales;f__Tannerellaceae;g__Parabacteroides
OTU268	1	0	13	0	0	0	0	0	0	0	0	0	0	0	0	0	0	0	0	0	0	0	0	0	0	0	0	0	0	0	k__Bacteria;p__Firmicutes;c__Clostridia;o__Clostridiales;f__Lachnospiraceae
OTU323	1	1	0	0	3	2	0	1	0	0	0	0	1	0	1	0	1	1	0	0	1	0	0	0	0	0	0	0	1	1	k__Bacteria;p__Firmicutes;c__Clostridia;o__Clostridiales;f__Christensenellaceae;g__Christensenellaceae_R-7_group
OTU316	2	0	1	0	0	0	0	0	0	2	0	0	0	1	0	2	0	0	3	1	0	0	0	0	0	0	0	0	0	1	k__Bacteria;p__Bacteroidetes;c__Bacteroidia;o__Bacteroidales;f__Prevotellaceae;g__Alloprevotella
OTU248	4	0	0	0	0	0	0	0	0	6	0	0	0	0	0	0	0	0	0	0	0	0	0	0	0	0	0	0	0	2	k__Bacteria;p__Bacteroidetes;c__Bacteroidia;o__Bacteroidales;f__Bacteroidaceae;g__Bacteroides
OTU333	0	0	0	0	0	0	1	0	0	0	0	0	0	0	0	0	0	0	0	0	0	0	0	0	0	2	0	0	0	0	k__Bacteria;p__Bacteroidetes;c__Bacteroidia;o__Bacteroidales
OTU405	1	1	0	0	0	2	0	2	0	0	0	0	0	0	0	0	0	0	0	0	0	0	0	0	0	0	0	2	0	0	k__Bacteria;p__Firmicutes;c__Clostridia;o__Clostridiales;f__Ruminococcaceae;g__Ruminococcaceae_UCG-014
OTU360	0	0	0	0	0	0	0	0	0	0	0	0	0	5	0	0	0	0	0	0	0	0	0	0	0	0	0	0	0	0	k__Bacteria;p__Firmicutes;c__Clostridia;o__Clostridiales;f__Lachnospiraceae;g__Blautia;s__uncultured_Lachnospiraceae_bacterium
OTU386	0	0	0	0	0	0	0	0	0	0	0	0	0	0	0	0	0	0	0	0	0	0	0	0	0	2	0	0	0	0	k__Bacteria;p__Firmicutes;c__Clostridia;o__Clostridiales;f__Lachnospiraceae
